# Supplementary material for: Transcriptomic and genomic analysis provides new insights in molecular and genetic processes involved in zucchini ZYMV tolerance
Source: BMC Genomics. 2022 May 16;23:371. doi: 10.1186/s12864-022-08596-4 (PMC9109310; doi:10.1186/s12864-022-08596-4)
Supplement: Supplementary file 1 — Additional file 1: Table S1. Number of short variants (SNV and InDel) identified in TF and 381e. For each C. pepo linkage group (LG) the length, percentage of expressed genes (EGs) and number of normalised variants are reported. Table S2. Number of short variants (SNV and InDel) identified in TF and 381e. For each C. pepo linkage group (LG) the length, percentage of expressed genes (EGs) and number of normalised variants are reported. Table S3. Validation of 6 polymorphic loci located on putative genomic regions introgressed from ‘Menina’. For each amplicon, locus name, primer and polymorphism information are reported. Additional Table 4. Protein function of gene annotation reported by Andolfo et al. [11]. Additional Table 5. Summary of the RNA-Seq data. Number of reads before and after the quality check, mean GC content and sequence length were reported for each biological replicate (BR). Supplementary Table 6. List of differentially expressed receptor-like serine/threonine-protein kinases that were identified and classified in Cucurbita pepo cv. True French by Andolfo et al., (2017). Supplementary Table 7. High confident UP and DOWN regulated genes (Up regulated with LogFC > 1 and Down regulated with LogFC < 1). [file 12864_2022_8596_MOESM1_ESM.xlsx]

## Sheet: Additional Table 1
Table S1. Number of short variants (SNV and InDel) identified in TF and 381e. For each C. pepo linkage group (LG) the length, percentage of expressed genes (EGs) and number of normalised variants are reported.
Linkage group (CPv4.1)	LG size	Gene	Expressed gene (%)A			Number of Variants (%)B			Normalised variants
	(Mb)	(n.)	TF	381e		TF	381e		TFC	381eC	TFD	381eD
LG01	21,2	3177	1898 (59,7)	1791 (56,4)		5935 (9,4)	15755 (19,4)		279,9	743	3,1	8,7
LG02	14,4	2162	1283 (59,3)	1229 (56,8)		4844 (7,7)	5188 (6,4)		337,3	361,2	3,7	4,2
LG03	13,4	2255	1284 (56,9)	1229 (54,5)		5556 (8,8)	5668 (7)		415,4	423,8	4,3	4,6
LG04	12,7	2036	1209 (59,4)	1166 (57,3)		2787 (4,4)	2906 (3,6)		219,4	228,7	2,3	2,4
LG05	10,9	1884	1119 (59,4)	1073 (56,9)		2602 (4,1)	2494 (3,1)		239,6	229,7	2,3	2,3
LG06	10,7	1305	741 (56,8)	721 (55,2)		3613 (5,7)	3722 (4,6)		338,7	348,9	4,8	5,1
LG07	9,7	1393	813 (58,4)	787 (56,5)		3250 (5,2)	3415 (4,2)		333,0	349,9	3,9	4,3
LG08	10	1683	1016 (60,4)	970 (57,6)		2023 (3,2)	7959 (9,8)		201,2	791,4	1,9	8,2
LG09	9,9	1421	835 (58,8)	791 (55,7)		1660 (2,6)	1675 (2,1)		167,5	169,0	1,9	2,1
LG10	9,8	1550	882 (56,9)	854 (55,1)		2834 (4,5)	2985 (3,7)		288,4	303,7	3,2	3,4
LG11	9,8	1399	803 (57,4)	782 (55,9)		3997 (6,3)	4184 (5,2)		406,9	425,9	4,9	5,3
LG12	9	1445	843 (58,3)	813 (56,3)		3852 (6,1)	3987 (4,9)		427,5	442,5	4,5	4,9
LG13	8,3	1441	858 (59,5)	826 (57,3)		4632 (7,3)	4803 (5,9)		557,7	578,2	5,3	5,8
LG14	8,9	1299	775 (59,66)	735 (56,58)		3032 (4,8)	3154 (3,9)		338,7	352,3	3,9	4,2
LG15	8,8	1113	635 (57,05)	617 (55,43)		1813 (2,9)	1901 (2,3)		205,7	215,7	2,8	3
LG16	8,0	1181	669 (56,64)	644 (54,53)		2563 (4,1)	2688 (3,3)		316,4	331,9	3,8	4,1
LG17	7,9	1377	823 (59,76)	780 (56,64)		1864 (3)	1970 (2,4)		236,2	249,7	2,2	2,5
LG18	8,3	1197	711 (59,39)	688 (57,47)		2172 (3,4)	2311 (2,8)		260,8	277,5	3	3,3
LG19	8,2	1463	823 (56,25)	788 (53,86)		3020 (4,8)	3245 (4)		366,5	393,8	3,6	4,1
LG20	8,1	1132	630 (55,65)	594 (52,47)		1044 (1,7)	1094 (1,3)		128,7	134,8	1,6	1,8
A) Percentage of expressed loci for LG. B) Percentage of total short variants mapped on the genome. Average numbers of short variants for C) 1Mb and D) expressed locus.

## Sheet: Additional Table 2
Table S2. Number of short variants (SNV and InDel) identified in TF and 381e. For each C. pepo linkage group (LG) the length, percentage of expressed genes (EGs) and number of normalised variants are reported.
Linkage group	Scaffold	LG size	Gene	Expressed gene (%)A			Number of Variants (%)B			Normalised variants
(CPv4.1)	(CPv3.2)	(Mb)	(n.)	TF	381e		TF	381e		TFC	381eC	TFD	381eD
LG01	105	0,5	43	22 (51,1)	21 (48,8)		83 (1,4)	423 (2,7)		81,7	416,5	3,8	20,1
LG01	32	2,2	360	230 (63,8)	198 (55)		453 (7,6)	6230 (39,5)		101,1	1389,8	2	31,5
LG01	24	2,5	454	289 (63,6)	276 (60,8)		492 (8,2)	4053 (25,7)		97,4	802,3	1,7	14,7
LG08	3	4,9	827	488 (59)	467 (56,5)		1056 (17,8)	4776 (30,3)		108,3	489,8	2,2	10,2
LG08	89	0,6	43	22 (51,1)	22 (51,1)		75 (1,3)	452 (2,9)		58,4	351,9	3,4	20,5
LG08	8	3,9	720	451 (62,6)	428 (59,4)		785 (12,2)	2626 (16,7)		98,2	328,6	1,7	6,1
A) Percentage of expressed loci for LG. B) Percentage of total short variants mapped for LG. Average numbers of short variants for C) 0,5Mb and D) expressed locus.

## Sheet: Additional Table 3
Table S3. Validation of 6 polymorphic loci located on putative genomic regions introgressed from ‘Menina’. For each amplicon, locus name, primer and polymorphism information are reported.
Marker ID	Locus name	Primer sequences	Amplicon size	Validation	Comparison
(CAPS)	(Andolfo et al. 2017)	(5’-3’)	(bp)
LG01SNP1	Cup000105g039903.1	ATCAATCAGGGTCATCCACCTA	651	Sequencing	TF	381e
		TCAGCCTTTCCCAAGTTATTCG
LG01SNP5	Cup000032g025434.1	CTACTTATGTCGAGTGCTTGGG	787	Sequencing	TF	381e
		TGATTTAAAGGTGTCTGGCTGG
LG01SNP8	Cup000024g021074.1	GCAGAACCAGATCTTCCTGTTT	790	Sequencing	TF	381e
		TCTTGCTAATGGTGGTCGATTG
LG08SNP1	Cup000003g003199.1	GGGGATACTTTATGCATCCAGG	790	Sequencing	TF	381e
		CCGGGTAGTCATCAACAACATT
LG08SNP4	Cup000003g002586.1	CTCAGTGGGTCATGTGTCATTT	719	Sequencing	TF	381e
		ACCCAGCTTTTAAGGTCAGTTC
LG01SNP5	Cup000032g025434.1	ATGGGTGTGTATTTCGGAACAG	787	Sequencing	TF	381e
		TTGATTGAACGAAACTTTGCGC

## Sheet: Additional Table 4
Additional Table 4. Protein function of gene annotation reported by Andolfo et al. (2017).
Gene_ID	Function
Cup000001g001036	AHL17_ARATH ame: Full=AT-hook motif nuclear-localized 17
Cup000001g001071	RBP2_MEDTR ame: Full=RNA-binding 2
Cup000001g001091	C3H20_ARATH ame: Full=Zinc finger CCCH domain-containing 20 Short= 3H20
Cup000001g001105	IDM1_ARATH ame: Full=Increased DNA methylation 1 ame: Full=Histone H3 acetyltransferase IDM1 ame: Full= ROS4 ame: Full=Repressor of silencing 4
Cup000001g001115	MYB44_ARATH ame: Full=Transcription factor MYB44 ame: Full=Myb-related 44 Short= 44 ame: Full=Myb-related R1 Short= 1
Cup000001g001130	CML10_ORYSJ ame: Full=Probable calcium-binding CML10 ame: Full=Calmodulin 10
Cup000001g001131	CML28_ORYSJ ame: Full=Probable calcium-binding CML28 ame: Full=Calmodulin 28
Cup000001g001140	PLRX1_ARATH ame: Full=Pollen-specific leucine-rich repeat extensin 1 Short= 1 Short=Pollen-specific LRR EXTENSIN1 ame: Full=Cell wall hydroxyproline-rich glyco Flags: Precursor
Cup000001g001148	JGB_ARATH ame: Full= JINGUBANG
Cup000001g001158.A2	RADL3_ARATH ame: Full= RADIALIS-like 3 Short= 3 Short= RAD-like 3
Cup000001g001159	TLP5_ORYSJ ame: Full=Tubby-like F-box 5 Short= 5 ame: Full=Tubby-like F-box 8 Short= 8
Cup000001g001181	SAU50_ARATH ame: Full=Auxin-responsive SAUR50 ame: Full= SMALL AUXIN UP RNA 50
Cup000001g001210	HIP45_ARATH ame: Full=Heavy metal-associated isoprenylated plant 45 Short= 45 Flags: Precursor
Cup000001g001245	UBIQP_HORVU ame: Full=Polyubiquitin Contains: ame: Full=Ubiquitin Flags: Precursor
Cup000001g001246	HEN4_ARATH ame: Full=KH domain-containing HEN4 ame: Full= HUA ENHANCER 4
Cup000001g001250	P2C55_ARATH ame: Full=Probable phosphatase 2C 55 Short= 2C55
Cup000001g001257	PUB30_ARATH ame: Full=U-box domain-containing 30 ame: Full=Plant U-box 30 ame: Full=RING-type E3 ubiquitin transferase PUB30
Cup000001g001262	VQ22_ARATH ame: Full=VQ motif-containing 22 Short= 22
Cup000001g001263	IF4G1_ARATH ame: Full=Eukaryotic translation initiation factor isoform 4G-1 Short=eIF(iso)4G-1
Cup000001g001265	KN4A_GOSHI ame: Full=Kinesin KIN-4A ame: Full= -4A
Cup000001g001267	GATL2_ARATH ame: Full=Probable galacturonosyltransferase-like 2
Cup000001g001287	IF1C_SOLLC ame: Full=Translation initiation factor IF- chloroplastic Flags: Precursor
Cup000001g001292	JGB_ARATH ame: Full= JINGUBANG
Cup000001g001301	VQ9_ARATH ame: Full=VQ motif-containing 9 Short= 9
Cup000001g001308	FLA1_ARATH ame: Full=Fasciclin-like arabinogalactan 1 Flags: Precursor
Cup000001g001330	PT432_ARATH ame: Full=Probable sugar phosphate phosphate translocator At4g32390
Cup000001g001333	PT525_ARATH ame: Full=Probable sugar phosphate phosphate translocator At5g25400
Cup000001g001349	PP131_ARATH ame: Full=Pentatricopeptide repeat-containing chloroplastic Flags: Precursor
Cup000001g001355	U71K2_PYRCO ame: Full=UDP-glycosyltransferase 71K2 ame: Full=UDP-glucose:chalcone 2 -O-glucosyltransferase ame: Full=UDP-glucose:flavonol 2 -O-glucosyltransferase
Cup000001g001358	GATL2_ARATH ame: Full=Probable galacturonosyltransferase-like 2
Cup000001g001371.A	CCD52_ORYSJ ame: Full=Cyclin-D5-2 ame: Full=G1 S-specific cyclin-D5-2 Short= 5 2
Cup000001g001371.A2	CCD52_ORYSJ ame: Full=Cyclin-D5-2 ame: Full=G1 S-specific cyclin-D5-2 Short= 5 2
Cup000001g001373	AAE1_ARATH ame: Full=Probable acyl-activating enzyme peroxisomal ame: Full=AMP-binding 1 Short= 1
Cup000001g001381	HLJ1_YEAST ame: Full= HLJ1
Cup000001g001405	GLOX1_ARATH ame: Full=Aldehyde oxidase GLOX1 ame: Full=Glyoxal oxidase 1 Flags: Precursor
Cup000001g001415	GCR2_ARATH ame: Full= GCR2 ame: Full=G- coupled receptor 2
Cup000001g001427	SAU50_ARATH ame: Full=Auxin-responsive SAUR50 ame: Full= SMALL AUXIN UP RNA 50
Cup000001g001451	GEM_ARATH ame: Full=GLABRA2 expression modulator
Cup000001g001472	14311_ARATH ame: Full=14-3-3 GF14 omicron ame: Full=General regulatory factor 11
Cup000002g001486	WRK28_ARATH ame: Full=Probable WRKY transcription factor 28 ame: Full=WRKY DNA-binding 28
Cup000002g001487.A2	POLX_TOBAC ame: Full=Retrovirus-related Pol poly from transposon TNT 1-94 Includes: ame: Full=Protease Includes: ame: Full=Reverse transcriptase Includes: ame: Full=Endonuclease
Cup000002g001487.A3	PP200_ARATH ame: Full=Pentatricopeptide repeat-containing chloroplastic Flags: Precursor
Cup000002g001508	TCP10_ARATH ame: Full=Transcription factor TCP10
Cup000002g001540.A	STK_SOLTU ame: Full=STOREKEEPER
Cup000002g001540.A2	AMYB_SOYBN ame: Full=Beta-amylase ame: Full=1,4-alpha-D-glucan maltohydrolase
Cup000002g001568	DNAJ_METAC ame: Full=Chaperone
Cup000002g001584	GLR32_ARATH ame: Full=Glutamate receptor Short= luR2 ame: Full=Ligand-gated ion channel Flags: Precursor
Cup000002g001593	DTX45_ARATH ame: Full= DETOXIFICATION chloroplastic Short= 45 ame: Full=Multidrug and toxic compound extrusion 45 Short=MATE 45 Flags: Precursor
Cup000002g001637	RIN4_ARATH ame: Full=RPM1-interacting 4
Cup000002g001671.A2	U496M_ARATH ame: Full=UPF0496 At3g19330
Cup000002g001694	XYL2_MEDSV ame: Full=Beta-xylosidase alpha-L-arabinofuranosidase 2 ame: Full=Xylan 1,4-beta-xylosidase Alpha-L-arabinofuranosidase 2 Short= yl2 Includes: ame: Full=Beta-xylosidase ame: Full=1,4-beta-D-xylan xylohydrolase ame: Full=Xylan 1,4-beta-xylosidase Includes: ame: Full=Alpha-L-arabinofuranosidase Short=Arabinosidase Flags: Precursor
Cup000002g001705	PRAX_RAT ame: Full=Periaxin
Cup000002g001733	XIAO_ORYSJ ame: Full=Probable inactive leucine-rich repeat receptor kinase XIAO Flags: Precursor
Cup000002g001736	IX15L_ARATH ame: Full= IRX15-LIKE
Cup000002g001767	BH149_ARATH ame: Full=Transcription factor bHLH149 ame: Full=ATBS1 interacting factor 4 ame: Full=Basic helix-loop-helix 149 Short= 149 Short=bHLH 149 ame: Full=Transcription factor EN 144 ame: Full=bHLH transcription factor bHLH149
Cup000002g001772	C94B1_ARATH ame: Full=Cytochrome P450 94B1
Cup000002g001816	ARG7_VIGRR ame: Full=Indole-3-acetic acid-induced ARG7
Cup000002g001819	ERF82_ARATH ame: Full=Ethylene-responsive transcription factor 3 Short= 3 ame: Full=Ethylene-responsive element-binding factor 3 Short=EREBP-3
Cup000002g001823	CAP4_ARATH ame: Full= clathrin assembly At1g03050
Cup000002g001833	AMS_ARATH ame: Full=Transcription factor ABORTED MICROSPORES ame: Full=Basic helix-loop-helix 21 Short= 21 Short=bHLH 21 ame: Full=Transcription factor EN 48 ame: Full=bHLH transcription factor bHLH021
Cup000002g001876	PLRX4_ARATH ame: Full=Pollen-specific leucine-rich repeat extensin 4 Short= 4 Short=Pollen-specific LRR EXTENSIN4 ame: Full=Cell wall hydroxyproline-rich glyco Flags: Precursor
Cup000002g001880	AP180_ARATH ame: Full=Clathrin coat assembly AP180 Short=At-AP180 ame: Full=Clathrin coat-associated AP180
Cup000002g001891	UGT_FRAAN ame: Full= UDP-glucose glucosyltransferase Short= 5 ame: Full=Glucosyltransferase 5
Cup000002g001914	WTR41_ARATH ame: Full=WAT1-related At5g40230
Cup000002g001921	FLA7_ARATH ame: Full=Fasciclin-like arabinogalactan 7 Flags: Precursor
Cup000002g001923	EXLA3_ARATH ame: Full=Expansin-like A3 Short=At-EXPL3 Short= 3 Short= 3 ame: Full=Ath- eta- Flags: Precursor
Cup000002g001955	GRXC1_ORYSJ ame: Full=Glutaredoxin-C1
Cup000002g001961	LRK91_ARATH ame: Full=L-type lectin-domain containing receptor kinase Short= - Flags: Precursor
Cup000002g001986	HMDH2_GOSHI ame: Full=3-hydroxy-3-methylglutaryl-coenzyme A reductase 2 Short=HMG- reductase 2
Cup000002g001991	PPP5_SOLLC ame: Full=Serine threonine- phosphatase 5 ame: Full= 5
Cup000002g002012	PDF1_ARATH ame: Full=Protodermal factor 1 Flags: Precursor
Cup000002g002038	MAX2A_PETHY ame: Full=F-box LRR-repeat MAX2 homolog A ame: Full=F-box and leucine-rich repeat MAX2 homolog A
Cup000002g002040	1433D_SOYBN ame: Full=14-3-3 D ame: Full=SGF14D
Cup000002g002057	ATXR3_ARATH ame: Full=Histone-lysine N-methyltransferase ATXR3 ame: Full= SET DOMAIN GROUP 2 ame: Full=Trithorax-related 3 Short=TRX-related 3
Cup000002g002092	LRKS5_ARATH ame: Full=Probable L-type lectin-domain containing receptor kinase Short= - Flags: Precursor
Cup000002g002146.A	AX10A_SOYBN ame: Full=Auxin-induced X10A
Cup000002g002146.A2	AX10A_SOYBN ame: Full=Auxin-induced X10A
Cup000002g002149	TBL22_ARATH ame: Full= ALTERED XYLOGLUCAN 4-like ame: Full= trichome birefringence-like 22
Cup000002g002169	HT1_ARATH ame: Full=Serine threonine- kinase HT1 ame: Full=High leaf temperature 1
Cup000002g002174	SEOB_ARATH ame: Full= SIEVE ELEMENT OCCLUSION B Short= b ame: Full= SIEVE ELEMENT OCCLUSION-RELATED 1 Short= 1
Cup000002g002201.A2	ZDHC9_ARATH ame: Full=Probable S-acyltransferase 7 ame: Full=Probable palmitoyltransferase At3g26935 ame: Full=Zinc finger DHHC domain-containing At3g26935
Cup000002g002202	NAC83_ARATH ame: Full=NAC domain-containing 83 Short=ANAC083 ame: Full= VND-INTERACTING 2
Cup000002g002226	PGLR_PRUPE ame: Full=Polygalacturonase Short=PG ame: Full=Pectinase Flags: Precursor
Cup000002g002239	PRAX_RAT ame: Full=Periaxin
Cup000002g002251	MD15A_ARATH ame: Full=Mediator of RNA polymerase II transcription subunit 15a
Cup000002g002316	POLX_TOBAC ame: Full=Retrovirus-related Pol poly from transposon TNT 1-94 Includes: ame: Full=Protease Includes: ame: Full=Reverse transcriptase Includes: ame: Full=Endonuclease
Cup000002g002319.A2	MTEF1_ARATH ame: Full=Transcription termination factor chloroplastic ame: Full=Mitochondrial transcription termination factor 1 ame: Full= EMBRYO DEFECTIVE 93 ame: Full= SINGLET OXYGEN-LINKED DEATH ACTIVATOR 10 Flags: Precursor
Cup000002g002346	CSP4_ARATH ame: Full=Cold shock domain-containing 4 Short= 4 ame: Full=Glycine-rich 2b Short= 2b
Cup000002g002355	FLA6_ARATH ame: Full=Fasciclin-like arabinogalactan 6 Flags: Precursor
Cup000002g002366	ZAT10_ARATH ame: Full=Zinc finger ZAT10 ame: Full=Salt-tolerance zinc finger
Cup000002g002377	AAT1_ARATH ame: Full=Aspartate mitochondrial ame: Full=Transaminase A Flags: Precursor
Cup000002g002389	EXOL5_ARATH ame: Full= EXORDIUM-like 5 Flags: Precursor
Cup000002g002394	SAU39_ORYSJ ame: Full=Auxin-responsive SAUR36 ame: Full= SMALL AUXIN UP RNA 36
Cup000002g002403	PP356_ARATH ame: Full=Pentatricopeptide repeat-containing At4g38150
Cup000002g002411	GEP4_YEAST ame: Full=Phosphatidylglycerophosphatase mitochondrial ame: Full=Genetic interactor of prohibitins 4 ame: Full=PGP phosphatase GEP4
Cup000002g002416	CB4A_SOLLC ame: Full=Chlorophyll a-b binding CP24 chloroplastic Short=CAB-10A Short=LHCP Flags: Precursor
Cup000002g002417	AOS3_SOLLC ame: Full=Allene oxide synthase 3 Short= 3 ame: Full=Allene oxide cyclase ame: Full=Cytochrome P450 CYP74C3 ame: Full=Cytochrome P450 CYP74D1
Cup000002g002433	EF109_ARATH ame: Full=Ethylene-responsive transcription factor ERF109
Cup000002g002442	XERIC_ARATH ame: Full=Probable E3 ubiquitin- ligase XERICO ame: Full=RING-type E3 ubiquitin transferase XERICO
Cup000002g002454	SUI12_ARATH ame: Full= translation factor SUI1 homolog 2
Cup000002g002462	PRB1_TOBAC ame: Full=Basic form of pathogenesis-related 1 Short=PRP 1 Flags: Precursor
Cup000002g002481	CML1_ARATH ame: Full=Calmodulin 1
Cup000002g002482	LHTL2_ARATH ame: Full=Lysine histidine transporter-like 2
Cup000002g002487	SPL4_ARATH ame: Full=Squamosa promoter-binding 4
Cup000002g002497	MCCB_ARATH ame: Full=Methylcrotonoyl- carboxylase beta mitochondrial Short=MCCase subunit beta ame: Full=3-methylcrotonyl- carboxylase 2 ame: Full=3-methylcrotonyl- :carbon dioxide ligase subunit beta Flags: Precursor
Cup000002g002512	PR1_ARATH ame: Full=Pathogenesis-related 1 Short=PR-1 Flags: Precursor
Cup000002g002522	PGLR_PRUPE ame: Full=Polygalacturonase Short=PG ame: Full=Pectinase Flags: Precursor
Cup000002g002525	RS16_GOSHI ame: Full=40S ribosomal S16
Cup000002g002540	ABAH3_ORYSJ ame: Full=Abscisic acid 8 -hydroxylase 3 Short=ABA 8 -hydroxylase 3 ame: Full=Cytochrome P450 707A7 ame: Full= 8ox3
Cup000002g002557	LIP2_ARATH ame: Full=Triacylglycerol lipase 2 Flags: Precursor
Cup000002g002564	TRXM3_ARATH ame: Full=Thioredoxin chloroplastic Short= rxm3 ame: Full= GFP ARRESTED TRAFFICKING 1 Flags: Precursor
Cup000002g002577	ATL54_ARATH ame: Full=RING-H2 finger ATL54 ame: Full=RING-type E3 ubiquitin transferase ATL54
Cup000003g002596.A	VAD1_ARATH ame: Full= VASCULAR ASSOCIATED DEATH chloroplastic Flags: Precursor
Cup000003g002602.A	PAPD5_MOUSE ame: Full=Non-canonical poly(A) RNA polymerase PAPD5 ame: Full=PAP-associated domain-containing 5 ame: Full=Terminal uridylyltransferase 3 Short=TUTase 3 ame: Full=Topoisomerase-related function 4-2 Short=TRF4-2
Cup000003g002623	PP371_ARATH ame: Full=Pentatricopeptide repeat-containing At5g08510
Cup000003g002626	DMXL1_HUMAN ame: Full= 1 Short=X-like 1
Cup000003g002629	CNBL7_ORYSJ ame: Full=Calcineurin B 7
Cup000003g002632.A	NLTP3_HORVU ame: Full=Non-specific lipid-transfer 3 Short=LTP 3 ame: Full=CW-19 ame: Full=CW-20 Short=CW20 Flags: Precursor
Cup000003g002632.A2	AT21A_ARATH ame: Full= RING-H2 finger ATL21A ame: Full=RING-type E3 ubiquitin transferase ATL21A Flags: Precursor
Cup000003g002699	CCU41_ARATH ame: Full=Cyclin-U4-1 Short= 4 1 ame: Full=Cyclin- Short= 4 1
Cup000003g002706	COX10_ARATH ame: Full=Protoheme IX mitochondrial ame: Full=Cytochrome c oxidase assembly COX10 ame: Full=Heme O synthase Flags: Precursor
Cup000003g002710	PIGP_ARATH ame: Full=Phosphatidylinositol N-acetylglucosaminyltransferase subunit P
Cup000003g002717	ATL51_ARATH ame: Full=RING-H2 finger ATL51 ame: Full=RING-type E3 ubiquitin transferase ATL51
Cup000003g002725	NIPA2_ARATH ame: Full=Probable magnesium transporter NIPA2
Cup000003g002745	ING1_ARATH ame: Full=PHD finger ING1 ame: Full= INHIBITOR OF GROWTH 1 Short= 1
Cup000003g002747	GST23_MAIZE ame: Full=Glutathione transferase GST 23 ame: Full=Glutathione transferase GST 36
Cup000003g002786	DMC1_SOYBN ame: Full=Meiotic recombination DMC1 homolog
Cup000003g002815.A	GMK3_ARATH ame: Full=Guanylate kinase chloroplastic Short= 3 ame: Full=GMP kinase 3 Flags: Precursor
Cup000003g002815.A2	GMK3_ARATH ame: Full=Guanylate kinase chloroplastic Short= 3 ame: Full=GMP kinase 3 Flags: Precursor
Cup000003g002830	ERF86_ARATH ame: Full=Ethylene-responsive transcription factor ERF086
Cup000003g002833	SRG1_ARATH ame: Full= SRG1 Short= 1 ame: Full= SENESCENCE-RELATED GENE 1
Cup000003g002846	CNDH2_ARATH ame: Full=Condensin-2 complex subunit H2 ame: Full=Chromosome-associated H2 Short= -H2 ame: Full=Non-SMC condensin II complex subunit H2 ame: Full= HYPERSENSITIVE TO EXCESS BORON 2 Short=Hypersensitive to excess B 2
Cup000003g002847	PGLR2_PLAAC ame: Full=Exopolygalacturonase ame: Full=Pollen allergen Pla a 2 ame: Allergen=Pla a 2 Flags: Precursor
Cup000003g002848	PGLR_VITVI ame: Full=Probable polygalacturonase Short=PG ame: Full=Pectinase
Cup000003g002862	BH147_ARATH ame: Full=Transcription factor bHLH147 ame: Full=ATBS1 interacting factor 3 ame: Full=Basic helix-loop-helix 147 Short= 147 Short=bHLH 147 ame: Full=Transcription factor EN 142 ame: Full=bHLH transcription factor bHLH147
Cup000003g002863	PFD3_ARATH ame: Full=Probable prefoldin subunit 3
Cup000003g002869	PT317_ARATH ame: Full=Probable sugar phosphate phosphate translocator At3g17430
Cup000003g002875	RLF32_ARATH ame: Full= RALF-like 32 Flags: Precursor
Cup000003g002879	KN12B_ARATH ame: Full=Kinesin KIN-12B ame: Full=Phragmoplast-associated kinesin-related 1 Short= 1L
Cup000003g002908	E70B1_ARATH ame: Full=Exocyst complex component EXO70B1 Short= xo70b1 ame: Full=Exocyst subunit Exo70 family B1
Cup000003g002951	ERF76_ARATH ame: Full=Ethylene-responsive transcription factor 11 Short= 11 ame: Full=Ethylene-responsive element-binding factor 11 Short=EREBP-11
Cup000003g002956	ACBP4_ARATH ame: Full=Acyl- -binding domain-containing 4 Short=Acyl- binding 4
Cup000003g002961	PP190_ARATH ame: Full=Pentatricopeptide repeat-containing At2g37230
Cup000003g002966	GPPL3_ARATH ame: Full=Haloacid dehalogenase-like hydrolase domain-containing At2g33255
Cup000003g002967	SSL13_ARATH ame: Full= STRICTOSIDINE SYNTHASE-LIKE 13 Short= 13 ame: Full= LESS ADHERENT POLLEN 3 ame: Full=Strictosidine synthase 11 Short= 11 Flags: Precursor
Cup000003g002969	PPR3_ARATH ame: Full=Pentatricopeptide repeat-containing At1g02150
Cup000003g002993	CSLD1_ARATH ame: Full=Cellulose synthase D1 Short= slD1
Cup000003g003003	TPLAT_ARATH ame: Full= TPLATE
Cup000003g003005	AHL20_ARATH ame: Full=AT-hook motif nuclear-localized 20
Cup000003g003017	AHL1_ARATH ame: Full=AT-hook motif nuclear-localized 1
Cup000003g003022	KU80_ARATH ame: Full=ATP-dependent DNA helicase 2 subunit KU80 ame: Full=ATP-dependent DNA helicase 2 subunit 2 ame: Full=ATP-dependent DNA helicase II 80 kDa subunit
Cup000003g003024	NHL1_ARATH ame: Full=NDR1 HIN1 1
Cup000003g003029	Y2626_ARATH ame: Full=BTB POZ domain-containing At2g46260
Cup000003g003030	CKI4_ORYSJ ame: Full=Serine threonine- kinase CR4 ame: Full= CRINKLY 4 Short= 4 Flags: Precursor
Cup000003g003042	ANTR2_ARATH ame: Full=Ascorbate chloroplastic ame: Full=Phosphate transporter PHT4 4 Short= 4 4 ame: Full=Probable anion transporter 2 Flags: Precursor
Cup000003g003044	SAU71_ARATH ame: Full=Auxin-responsive SAUR71 ame: Full= SMALL AUXIN UP RNA 71
Cup000003g003045	REHY_MEDTR ame: Full=1-Cys peroxiredoxin ame: Full=Rehydrin homolog ame: Full=Thioredoxin peroxidase
Cup000003g003050	ACR4L_ARATH ame: Full=Serine threonine- kinase ACR4 ame: Full= CRINKLY 4 Short= 4 Flags: Precursor
Cup000003g003051	LEA7_ARATH ame: Full=Late embryogenesis abundant 7
Cup000003g003055	CP18A_ARATH ame: Full=Peptidyl-prolyl cis-trans isomerase CYP18-1 Short=PPIase CYP18-1 ame: Full=Cyclophilin of 18 kDa 1 ame: Full=Cyclophilin-18-1
Cup000003g003070	DIR11_ARATH ame: Full=Dirigent 11 Short= 11 Flags: Precursor
Cup000003g003078	BAP2_ARATH ame: Full=BON1-associated 2 ame: Full= BON1-ASSOCIATED PROTEIN 1-LIKE
Cup000003g003080	SRC2_SOYBN ame: Full= SRC2 ame: Full= SOYBEAN GENE REGULATED BY COLD 2
Cup000003g003084	PP190_ARATH ame: Full=Pentatricopeptide repeat-containing At2g37230
Cup000003g003086	BAP2_ARATH ame: Full=BON1-associated 2 ame: Full= BON1-ASSOCIATED PROTEIN 1-LIKE
Cup000003g003091	MLP31_ARATH ame: Full=MLP 31
Cup000003g003094	HSFA5_ARATH ame: Full=Heat stress transcription factor A-5 Short= sfA5 ame: Full= sf-12
Cup000003g003110	ARIA_ARATH ame: Full=ARM REPEAT PROTEIN INTERACTING WITH ABF2 Short=ARIA
Cup000003g003120	AHL1_ARATH ame: Full=AT-hook motif nuclear-localized 1
Cup000003g003130	ASOL_BRANA ame: Full=L-ascorbate oxidase homolog Flags: Precursor
Cup000003g003145	ERF43_ARATH ame: Full=Ethylene-responsive transcription factor ERF043
Cup000003g003154	KCS1_ARATH ame: Full=3-ketoacyl- synthase 1 Short=KCS-1 ame: Full=Very long-chain fatty acid condensing enzyme 1 Short=VLCFA condensing enzyme 1
Cup000003g003159	CYB5D_ARATH ame: Full=Cytochrome B5 isoform D Short= b5-D ame: Full=Cytochrome b5 isoform B Short= b5-B
Cup000003g003176	HQGT_RAUSE ame: Full=Hydroquinone glucosyltransferase ame: Full=Arbutin synthase
Cup000003g003180	CUT1A_ARATH ame: Full= CURVATURE THYLAKOID chloroplastic Flags: Precursor
Cup000003g003193	RHA1B_ARATH ame: Full=E3 ubiquitin- ligase RHA1B ame: Full=RING-H2 finger A1b ame: Full=RING-H2 zinc finger RHA1b ame: Full=RING-type E3 ubiquitin transferase RHA1B
Cup000003g003205	PMTG_ARATH ame: Full=Probable methyltransferase PMT16
Cup000003g003244	PUB23_ARATH ame: Full=E3 ubiquitin- ligase PUB23 ame: Full=Plant U-box 23 ame: Full=RING-type E3 ubiquitin transferase PUB23 ame: Full=U-box domain-containing 23
Cup000003g003351	AHP1_ARATH ame: Full=Histidine-containing phosphotransfer 1
Cup000003g003416	RB12B_HUMAN ame: Full=RNA-binding 12B ame: Full=RNA-binding motif 12B
Cup000003g003432.A2	RM51_ASHGO ame: Full=54S ribosomal mitochondrial
Cup000003g003435	SERP2_HUMAN ame: Full=Stress-associated endoplasmic reticulum 2 ame: Full=Ribosome-associated membrane RAMP4-2
Cup000003g003460	SAHH_PETCR ame: Full=Adenosylhomocysteinase Short= cyase ame: Full=S-adenosyl-L-homocysteine hydrolase
Cup000003g003483	XPO2_ARATH ame: Full=Exportin-2 Short=Exp2 ame: Full=Cellular apoptosis susceptibility homolog ame: Full=Importin-alpha re-exporter
Cup000003g003486	CNDH2_ARATH ame: Full=Condensin-2 complex subunit H2 ame: Full=Chromosome-associated H2 Short= -H2 ame: Full=Non-SMC condensin II complex subunit H2 ame: Full= HYPERSENSITIVE TO EXCESS BORON 2 Short=Hypersensitive to excess B 2
Cup000003g003487	WRK75_ARATH ame: Full=Probable WRKY transcription factor 75 ame: Full=WRKY DNA-binding 75
Cup000003g003500	RGA3_SOLBU ame: Full= disease resistance RGA3 ame: Full=Blight resistance B149 ame: Full=RGA1-blb
Cup000003g003509	AHL20_ARATH ame: Full=AT-hook motif nuclear-localized 20
Cup000003g003513	ERF71_ARATH ame: Full=Ethylene-responsive transcription factor ERF071
Cup000003g003534	IQD14_ARATH ame: Full= IQ-DOMAIN 14
Cup000003g003541	ATL67_ARATH ame: Full=RING-H2 finger ATL67 ame: Full=RING-type E3 ubiquitin transferase ATL67
Cup000003g003564	4MMP_ARATH ame: Full=Metalloendo ase 4-MMP Short=At4-MMP ame: Full=Matrix metallo ase 1 Short= 1 Flags: Precursor
Cup000003g003567.A2	TB22B_HUMAN ame: Full=TBC1 domain family member 22B
Cup000003g003587	STP13_ARATH ame: Full=Sugar transport 13 ame: Full=Hexose transporter 13 ame: Full=Multicopy suppressor of snf4 deficiency 1
Cup000003g003590	FLP1_ORYSJ ame: Full=Flowering-promoting factor 1 1 ame: Full=FPF1 1 ame: Full= ROOT ARCHITECTURE ASSOCIATED 1 Short= 1
Cup000003g003606	MAKR1_ARATH ame: Full=Probable membrane-associated kinase regulator 1
Cup000003g003616	BAP2_ARATH ame: Full=BON1-associated 2 ame: Full= BON1-ASSOCIATED PROTEIN 1-LIKE
Cup000003g003618	GRS10_ARATH ame: Full=Monothiol glutaredoxin-S10 Short= rxS10 ame: Full= ROXY 3
Cup000003g003624	PME58_ARATH ame: Full=Probable pectinesterase pectinesterase inhibitor 58 Includes: ame: Full=Pectinesterase inhibitor 58 ame: Full=Pectin methylesterase inhibitor 58 Includes: ame: Full=Pectinesterase 58 Short=PE 58 ame: Full=Pectin methylesterase 58 Short= 58 Flags: Precursor
Cup000003g003628	PP151_ARATH ame: Full=Pentatricopeptide repeat-containing At2g13600
Cup000003g003637	GAE3_ARATH ame: Full=UDP-glucuronate 4-epimerase 3 ame: Full=UDP-glucuronic acid epimerase 3
Cup000003g003640	CUL1_ARATH ame: Full=Cullin-1
Cup000004g003649	HIDH_SOYBN ame: Full=2-hydroxyisoflavanone dehydratase ame: Full=Carboxylesterase HIDH
Cup000004g003653	ATL65_ARATH ame: Full=RING-H2 finger ATL65 ame: Full=RING-type E3 ubiquitin transferase ATL65
Cup000004g003675.A	COPA1_ARATH ame: Full=Coatomer subunit alpha-1 ame: Full=Alpha-coat 1 Short=Alpha-COP 1
Cup000004g003675.A2	RD19A_ARATH ame: Full=Cysteine protease RD19A ame: Full= RESPONSIVE TO DEHYDRATION 19 Short=RD19 Flags: Precursor
Cup000004g003675.A3	COPA1_ARATH ame: Full=Coatomer subunit alpha-1 ame: Full=Alpha-coat 1 Short=Alpha-COP 1
Cup000004g003693	IF4B3_ARATH ame: Full=Eukaryotic translation initiation factor 4B3 Short= if4B3 Short=eIF4B3
Cup000004g003711	MF14A_MOUSE ame: Full=Hippocampus abundant transcript 1 ame: Full=Major facilitator superfamily domain-containing 14A
Cup000004g003712.A	MSL6_ARATH ame: Full=Mechanosensitive ion channel 6 ame: Full=Mechanosensitive channel of small conductance-like 6 ame: Full= -Like 6
Cup000004g003712.A2	MSL6_ARATH ame: Full=Mechanosensitive ion channel 6 ame: Full=Mechanosensitive channel of small conductance-like 6 ame: Full= -Like 6
Cup000004g003720	MT4A_ARATH ame: Full=Metallothionein 4A Short=MT-4A ame: Full=EC homolog 1
Cup000004g003732.A	NFYB3_ARATH ame: Full=Nuclear transcription factor Y subunit B-3 Short= -YB-3 ame: Full=Transcriptional activator HAP3C
Cup000004g003749	GRXC9_ARATH ame: Full=Glutaredoxin-C9 Short= rxC9 ame: Full= ROXY 19
Cup000004g003796	XTH31_ARATH ame: Full=Xyloglucan endotransglucosylase hydrolase 31 Short=At-XTH31 Short= 8 Short=XTH-31 Flags: Precursor
Cup000004g003801	PAL1_PRUAV ame: Full=Phenylalanine ammonia-lyase 1
Cup000004g003813	CHRC1_HUMAN ame: Full=Chromatin accessibility complex 1 Short=CHRAC-1 ame: Full=Chromatin accessibility complex 15 kDa Short=CHRAC-15 Short= 15 ame: Full=DNA polymerase epsilon subunit p15
Cup000004g003817	VCL22_ARATH ame: Full=Vicilin-like seed storage At2g28490 ame: Full=Globulin At2g28490 Flags: Precursor
Cup000004g003820.A2	PHAJ_AERCA ame: Full=(R)-specific enoyl- hydratase
Cup000004g003841	H2B1_ARATH ame: Full=Histone Short=HTB1
Cup000004g003878	GDL1_ARATH ame: Full=GDSL esterase lipase At1g06990 ame: Full=Extracellular lipase At1g06990 Flags: Precursor
Cup000004g003879	GDL1_ARATH ame: Full=GDSL esterase lipase At1g06990 ame: Full=Extracellular lipase At1g06990 Flags: Precursor
Cup000004g003940	FACR3_ARATH ame: Full=Fatty acyl- reductase 3 ame: Full= ECERIFERUM 4
Cup000004g003941	FACR3_ARATH ame: Full=Fatty acyl- reductase 3 ame: Full= ECERIFERUM 4
Cup000004g003984	SMR13_ARATH ame: Full=Cyclin-dependent kinase inhibitor SMR13 ame: Full= SIAMESE-RELATED 13
Cup000004g003999	DIR20_ARATH ame: Full=Dirigent 20 Short= 20 Flags: Precursor
Cup000004g004000	DIR7_ARATH ame: Full=Dirigent 7 Short= 7 Flags: Precursor
Cup000004g004011	CALM7_ARATH ame: Full=Calmodulin-7 Short= -7
Cup000004g004015	AGP14_ARATH ame: Full=Arabinogalactan peptide 14 Short=AG-peptide 14 Flags: Precursor
Cup000004g004019	NRDC_ARATH ame: Full=Nardilysin-like ame: Full=N-arginine dibasic convertase-like Short=NRD convertase-like Short=NRD-C
Cup000004g004027	PP155_ARATH ame: Full=Pentatricopeptide repeat-containing At2g15980
Cup000004g004031	ANTL1_ARATH ame: Full=Amino acid transporter ANTL1 ame: Full=Aromatic and neutral amino acid transporter 1
Cup000004g004043	CXE12_ARATH ame: Full=Probable carboxylesterase 12 ame: Full= 12
Cup000004g004045	HS906_ARATH ame: Full=Heat shock 90- mitochondrial Short= Short= sp90-6 ame: Full=Heat shock 89-1 Short=Hsp89-1 Flags: Precursor
Cup000004g004046	SRPK2_MOUSE ame: Full=SRSF kinase 2 ame: Full=SFRS kinase 2 ame: Full=Serine arginine-rich -specific kinase 2 Short=SR- -specific kinase 2 Contains: ame: Full=SRSF kinase 2 N-terminal Contains: ame: Full=SRSF kinase 2 C-terminal
Cup000004g004053	ITPK1_MAIZE ame: Full=Inositol-tetrakisphosphate 1-kinase 1 ame: Full=Inositol 1,3,4-trisphosphate 5 6-kinase 1 Short=Inositol-triphosphate 5 6-kinase 1 Short=Ins(1,3,4)P(3) 5 6-kinase 1 ame: Full=Low phytic acid 2 ame: Full= pk
Cup000004g004091	ATL16_ARATH ame: Full=RING-H2 finger ATL16 ame: Full=RING-type E3 ubiquitin transferase ATL16
Cup000004g004092	AB23G_ARATH ame: Full=ABC transporter G family member 23 Short=ABC transporter Short= 23 ame: Full=Probable white-brown complex homolog 24 Short= 24
Cup000004g004112	DIR20_ARATH ame: Full=Dirigent 20 Short= 20 Flags: Precursor
Cup000004g004123	EF2_ARATH ame: Full=Elongation factor 2 Short=EF-2 ame: Full= LOW EXPRESSION OF OSMOTICALLY RESPONSIVE GENES 1
Cup000004g004137	PP437_ARATH ame: Full= pentatricopeptide repeat-containing At5g59900
Cup000004g004163	PUB22_ARATH ame: Full=E3 ubiquitin- ligase PUB22 ame: Full=Plant U-box 22 ame: Full=RING-type E3 ubiquitin transferase PUB22 ame: Full=U-box domain-containing 22
Cup000004g004173	MCA4_ARATH ame: Full=Metacaspase-4 Short= 4 ame: Full=Metacaspase 2d Short= 2d ame: Full=Metacaspase-7 Contains: ame: Full=Metacaspase-4 subunit p20 Contains: ame: Full=Metacaspase-4 subunit p10
Cup000004g004181	ANTL2_ARATH ame: Full=Amino acid transporter ANTL2 ame: Full=Aromatic and neutral amino acid transporter 2
Cup000004g004184	PUB4_ARATH ame: Full=U-box domain-containing 4 ame: Full=Plant U-box 4 ame: Full=RING-type E3 ubiquitin transferase PUB4
Cup000004g004204	DIR2_ARATH ame: Full=Dirigent 2 Short= 2 Flags: Precursor
Cup000004g004205	E70A1_ARATH ame: Full=Exocyst complex component EXO70A1 Short= xo70a1 ame: Full=Exocyst subunit Exo70 family A1
Cup000004g004219	RDUF2_ARATH ame: Full=E3 ubiquitin- ligase RDUF2 ame: Full=RING and DUF1117 domain-containing 2 Short= 2 ame: Full=RING-type E3 ubiquitin transferase RDUF2
Cup000004g004225	AGL62_ARATH ame: Full=Agamous-like MADS-box AGL62
Cup000004g004230	LPAH2_ARATH ame: Full=P-loop NTPase domain-containing LPA1 homolog 2 ame: Full= LOW PHYTIC ACID 1 homolog 2
Cup000004g004244	CYP40_ARATH ame: Full=Peptidyl-prolyl cis-trans isomerase CYP40 Short=PPIase CYP40 ame: Full=Cyclophilin of 40 kDa Short=Cyclophilin-40 ame: Full= SQUINT ame: Full=Rotamase CYP40
Cup000004g004285	VRN1_ARATH ame: Full=B3 domain-containing transcription factor VRN1 ame: Full= VERNALIZATION 1
Cup000004g004287	CRPM2_ARATH ame: Full=Cold-regulated 413 plasma membrane 2 Short= 413-PM2
Cup000004g004323.A	SAU21_ARATH ame: Full=Auxin-responsive SAUR21 ame: Full= SMALL AUXIN UP RNA 21
Cup000004g004326.A2	SAU24_ARATH ame: Full=Auxin-responsive SAUR24 ame: Full= SMALL AUXIN UP RNA 24
Cup000004g004326.A3	SAU22_ARATH ame: Full=Auxin-responsive SAUR22 ame: Full= SMALL AUXIN UP RNA 22
Cup000004g004332.A2	TP1A_MALDO ame: Full=Thaumatin 1a ame: Full=Mdtl1 ame: Full=Pathogenesis-related 5a Short=PR-5a ame: Allergen=Mal d 2 Flags: Precursor
Cup000004g004350	LOG4_ARATH ame: Full=Cytokinin riboside 5 -monophosphate phosphoribohydrolase LOG4 ame: Full= LONELY GUY 4
Cup000004g004366	PHOT2_ARATH ame: Full=Phototropin-2 ame: Full=Defective in chloroplast avoidance 1 ame: Full=Non-phototropic hypocotyl 1 1 Short= in7 Short=NPH1 1
Cup000004g004369	RIN4_ARATH ame: Full=RPM1-interacting 4
Cup000004g004376	PVIP_PEA ame: Full=OBERON ame: Full=Potyvirus VPg-interacting Short=PVIPp
Cup000004g004378.A2	FB135_ARATH ame: Full=F-box At3g07870
Cup000004g004389.A	RL30_DECAR ame: Full=50S ribosomal L30
Cup000004g004389.A2	PTR33_ARATH ame: Full= NRT1 PTR FAMILY Short= ame: Full=Nitrate transporter
Cup000004g004405	PER3_ARATH ame: Full=Peroxidase 3 Short=Atperox P3 ame: Full=ATPRC ame: Full=RCI3A ame: Full=Rare cold-inducible Flags: Precursor
Cup000004g004439.A	LPAH1_ARATH ame: Full=P-loop NTPase domain-containing LPA1 homolog 1 ame: Full= LOW PHYTIC ACID 1 homolog 1
Cup000004g004439.A2	PP174_ARATH ame: Full=Pentatricopeptide repeat-containing At2g28050
Cup000004g004442	NCRK_ARATH ame: Full=Receptor-like serine threonine- kinase NCRK Flags: Precursor
Cup000004g004452	PSB4_ARATH ame: Full=Proteasome subunit beta type-4 ame: Full=20S proteasome beta subunit G-1 ame: Full=Proteasome component H ame: Full=Proteasome subunit beta type-7 Flags: Precursor
Cup000004g004455	VCL22_ARATH ame: Full=Vicilin-like seed storage At2g28490 ame: Full=Globulin At2g28490 Flags: Precursor
Cup000004g004480.A2	ZAT12_ARATH ame: Full=Zinc finger ZAT12 ame: Full= RESPONSIVE TO HIGH LIGHT 41
Cup000004g004484.A2	H2B6_ARATH ame: Full=Histone ame: Full=H2BAt ame: Full=HTB9
Cup000004g004509	PUMP2_ARATH ame: Full=Mitochondrial uncoupling 2 Short= 2
Cup000004g004510	PUMP1_ARATH ame: Full=Mitochondrial uncoupling 1 Short= 1
Cup000004g004516	U503A_ARATH ame: Full=UPF0503 chloroplastic Flags: Precursor
Cup000004g004555.A2	YTQB_BACSU ame: Full= rRNA methylase
Cup000004g004559	TUN_ARATH ame: Full=UDP-glycosyltransferase TURAN
Cup000004g004561	COG5_HUMAN ame: Full=Conserved oligomeric Golgi complex subunit 5 Short=COG complex subunit 5 ame: Full=13S Golgi transport complex 90 kDa subunit Short=GTC-90 ame: Full=Component of oligomeric Golgi complex 5 ame: Full=Golgi transport complex 1
Cup000004g004564	Y2296_ARATH ame: Full=Probable receptor kinase At2g42960
Cup000004g004567	HA22F_ARATH ame: Full=HVA22 f Short= 22f
Cup000004g004570	TMM_ARATH ame: Full= TOO MANY MOUTHS ame: Full=Receptor 17 Short= 17 Flags: Precursor
Cup000004g004579	SUMO2_ARATH ame: Full=Small ubiquitin-related modifier 2 Short= 2
Cup000004g004616	TGA9_ARATH ame: Full=Transcription factor TGA9 ame: Full= TGACG (TGA) motif-binding 9 ame: Full=bZIP transcription factor 21 Short= 21
Cup000004g004639	YNW5_SCHPO ame: Full=Ankyrin repeat-containing
Cup000004g004662	FAA28_MYCMM ame: Full=Long-chain-fatty-acid--AMP ligase 28 Short=FAAL ame: Full=Acyl-AMP synthetase
Cup000004g004663	LILIP_NOSS1 ame: Full=Linolenate 9R-lipoxygenase ame: Full=
Cup000004g004669	DIR7_ARATH ame: Full=Dirigent 7 Short= 7 Flags: Precursor
Cup000004g004674	FBK46_ARATH ame: Full=F-box kelch-repeat At2g44130
Cup000004g004719	RSP5_CHLRE ame: Full=Flagellar radial spoke 5
Cup000004g004721	U86A2_ARATH ame: Full=UDP-glycosyltransferase 86A2
Cup000004g004723	AB31G_ARATH ame: Full=ABC transporter G family member 31 Short=ABC transporter Short= 31 ame: Full=Pleiotropic drug resistance 3
Cup000004g004733	SAU21_ARATH ame: Full=Auxin-responsive SAUR21 ame: Full= SMALL AUXIN UP RNA 21
Cup000004g004738	SAU50_ARATH ame: Full=Auxin-responsive SAUR50 ame: Full= SMALL AUXIN UP RNA 50
Cup000004g004745	NAC73_ARATH ame: Full=NAC domain-containing 73 Short=ANAC073 ame: Full= SECONDARY WALL-ASSOCIATED NAC DOMAIN PROTEIN 2
Cup000004g004756	MKKA_DICDI ame: Full=Mitogen-activated kinase kinase kinase A ame: Full=MAPK ERK kinase 1 Short=MEK kinase 1 Short=MEKK 1 ame: Full=MAPK ERK kinase A Short=MEK kinase A Short=MEKK A Short=MEKKalpha
Cup000004g004759	PST2_ARATH ame: Full=Photosystem II 5 kDa chloroplastic Short=PSII-T ame: Full=Nuclear encoded psbT ame: Full= n Flags: Precursor
Cup000004g004767	MUC1_HUMAN ame: Full=Mucin-1 Short=MUC-1 ame: Full=Breast carcinoma-associated antigen DF3 ame: Full=Cancer antigen 15-3 Short=CA 15-3 ame: Full=Carcinoma-associated mucin ame: Full=Episialin ame: Full=H23AG ame: Full=Krebs von den Lungen-6 Short=KL-6 ame: Full=PEMT ame: Full=Peanut-reactive urinary mucin Short=PUM ame: Full=Polymorphic epithelial mucin Short=PEM ame: Full=Tumor-associated epithe…
Cup000004g004782	ALIS3_ARATH ame: Full=ALA-interacting subunit 3 Short= 3
Cup000004g004794	NRX11_ORYSJ ame: Full=Probable nucleoredoxin 1-1 Short= rx1-1
Cup000004g004798	3AT1_ARATH ame: Full=Coumaroyl- :anthocyanidin 3-O-glucoside-6 -O-coumaroyltransferase 1
Cup000004g004816	HDA9_ARATH ame: Full=Histone deacetylase 9
Cup000004g004836.A2	PP2A3_ARATH ame: Full=Serine threonine- phosphatase PP2A-3 catalytic subunit ame: Full= phosphatase 2A isoform 3
Cup000004g004848	PER2_CUCSA ame: Full=Peroxidase 2 ame: Full=CUP2
Cup000004g004862	SNE_ARATH ame: Full=F-box SNE ame: Full= SNEEZY ame: Full=Sleepy 2
Cup000005g004896	BAME1_ARATH ame: Full=Leucine-rich repeat receptor-like serine threonine- kinase BAM1 ame: Full= BARELY ANY MERISTEM 1 Flags: Precursor
Cup000005g004964	SAMT_CLABR ame: Full=Salicylate carboxymethyltransferase ame: Full=S-adenosyl-L-methionine:salicylate acid carboxylmethyltransferase Short= ame: Full=Salicylate O-methyltransferase
Cup000005g004995.A2	WRK41_ARATH ame: Full=Probable WRKY transcription factor 41 ame: Full=WRKY DNA-binding 41
Cup000005g005017	ABAH1_ARATH ame: Full=Abscisic acid 8 -hydroxylase 1 Short=ABA 8 -hydroxylase 1 ame: Full=Cytochrome P450 707A1
Cup000005g005020	CCD4_ARATH ame: Full=Probable carotenoid cleavage dioxygenase chloroplastic Short= 4 ame: Full= 4 Flags: Precursor
Cup000005g005027	TIF5A_ARATH ame: Full= TIFY 5A ame: Full=Jasmonate ZIM domain-containing 8
Cup000005g005040	VQ1_ARATH ame: Full=VQ motif-containing 1 Short= 1
Cup000005g005045.A	EP1G_DAUCA ame: Full=Epidermis-specific secreted glyco EP1 ame: Full=52 54 kDa medium Flags: Precursor
Cup000005g005045.A2	EP1G_DAUCA ame: Full=Epidermis-specific secreted glyco EP1 ame: Full=52 54 kDa medium Flags: Precursor
Cup000005g005052	UBTD2_DANRE ame: Full=Ubiquitin domain-containing 2
Cup000005g005061	GTE4_ARATH ame: Full=Transcription factor GTE4 ame: Full=Bromodomain-containing GTE4 ame: Full= GLOBAL TRANSCRIPTION FACTOR GROUP E4
Cup000005g005097	LRX4_ARATH ame: Full=Leucine-rich repeat extensin 4 Short= 4 Short=LRR EXTENSIN4 ame: Full=Cell wall hydroxyproline-rich glyco Flags: Precursor
Cup000005g005126	MAD27_ORYSJ ame: Full=MADS-box transcription factor 27 ame: Full= 27 ame: Full=RMADS218
Cup000005g005157	SMC6B_ARATH ame: Full=Structural maintenance of chromosomes 6B ame: Full=DNA repair RAD18 Short= 18
Cup000005g005187	MSH3_ARATH ame: Full=DNA mismatch repair MSH3 Short= 3 ame: Full= homolog 3
Cup000005g005218	PP272_ARATH ame: Full=Pentatricopeptide repeat-containing chloroplastic ame: Full= EMBRYO DEFECTIVE 2261 Flags: Precursor
Cup000005g005253	SAP9_ORYSJ ame: Full=Zinc finger A20 and AN1 domain-containing stress-associated 9 Short= 9
Cup000005g005256	AB8G_ARATH ame: Full=ABC transporter G family member 8 Short=ABC transporter Short= 8 ame: Full=Probable white-brown complex homolog 8 Short= 8
Cup000005g005263	CRF4_ARATH ame: Full=Ethylene-responsive transcription factor CRF4 ame: Full= CYTOKININ RESPONSE FACTOR 4
Cup000005g005280	RL273_ARATH ame: Full=60S ribosomal L27-3
Cup000005g005297	21KD_DAUCA ame: Full=21 kDa ame: Full= Flags: Precursor
Cup000005g005299	RVE6_ARATH ame: Full= REVEILLE 6
Cup000005g005320	SCL4_ARATH ame: Full=Scarecrow 4 Short= 4 ame: Full=GRAS family 32 Short= -32
Cup000005g005334	EF112_ARATH ame: Full=Ethylene-responsive transcription factor ERF112
Cup000005g005335	PP419_ARATH ame: Full=Pentatricopeptide repeat-containing mitochondrial Flags: Precursor
Cup000005g005337	AB9G_ARATH ame: Full=ABC transporter G family member 9 Short=ABC transporter Short= 9 ame: Full=Probable white-brown complex homolog 9 Short= 9
Cup000005g005341	CHIT3_VITVI ame: Full=Acidic endochitinase Flags: Precursor
Cup000005g005363	CHX17_ARATH ame: Full=Cation H(+) antiporter 17 ame: Full= CATION H+ EXCHANGER 17 Short= 17
Cup000005g005377	PP320_ARATH ame: Full=Pentatricopeptide repeat-containing chloroplastic ame: Full= DEFECTIVELY ORGANIZED TRIBUTARIES 4 ame: Full= FLAVODENTATA Flags: Precursor
Cup000005g005379	21KD_DAUCA ame: Full=21 kDa ame: Full= Flags: Precursor
Cup000005g005386	CHX18_ARATH ame: Full=Cation H(+) antiporter 18 ame: Full= CATION H+ EXCHANGER 18 Short= 18
Cup000005g005406	Y1105_ARATH ame: Full=Probable receptor kinase At1g11050 Flags: Precursor
Cup000005g005408	BZP61_ARATH ame: Full=Basic leucine zipper 61 Short= 61 Short=bZIP 61
Cup000005g005417	ITR5_LUFAE ame: Full=Trypsin inhibitor 5 ame: Full=TGT-II ame: Full=Trypsin inhibitor II Flags: Precursor
Cup000005g005420	SCL4_ARATH ame: Full=Scarecrow 4 Short= 4 ame: Full=GRAS family 32 Short= -32
Cup000005g005425	CHX17_ARATH ame: Full=Cation H(+) antiporter 17 ame: Full= CATION H+ EXCHANGER 17 Short= 17
Cup000005g005470	CLCC_ARATH ame: Full=Chloride channel CLC-c Short= -c ame: Full=CBS domain-containing CBSCLC4
Cup000005g005476.A2	GUN25_ARATH ame: Full=Endoglucanase 25 ame: Full=Cellulase homolog OR16pep ame: Full=Endo-1,4-beta glucanase 25 ame: Full= KORRIGAN ame: Full= RADIALLY SWOLLEN 2
Cup000005g005479	NET2D_ARATH ame: Full= NETWORKED 2D
Cup000005g005516	UBA2B_ARATH ame: Full=UBP1-associated 2B
Cup000005g005541.A2	EPHX4_HUMAN ame: Full=Epoxide hydrolase 4 ame: Full=Abhydrolase domain-containing 7 ame: Full=Epoxide hydrolase-related
Cup000005g005558	YCF2_VITVI ame: Full= Ycf2
Cup000005g005571	CRF2_ARATH ame: Full=Ethylene-responsive transcription factor CRF2 ame: Full= CYTOKININ RESPONSE FACTOR 2
Cup000005g005572	AGP20_ARATH ame: Full=Arabinogalactan peptide 20 Short=AG-peptide 20 Flags: Precursor
Cup000005g005578	SDLCA_SOYBN ame: Full=Dynamin-related 12A ame: Full=Phragmoplastin ame: Full=Soybean dynamin 12A Short=SDL12A
Cup000005g005579	SDL5A_SOYBN ame: Full=Dynamin-related 5A ame: Full=Soybean dynamin 5A Short=SDL5A
Cup000005g005598	GATP1_SOLLC ame: Full=Gamma aminobutyrate transaminase mitochondrial ame: Full=Gamma-aminobutyrate transaminase isozyme 1 Short= -TP1 Short= -T1 Flags: Precursor
Cup000005g005599	GATP1_SOLLC ame: Full=Gamma aminobutyrate transaminase mitochondrial ame: Full=Gamma-aminobutyrate transaminase isozyme 1 Short= -TP1 Short= -T1 Flags: Precursor
Cup000005g005600	GATP1_SOLLC ame: Full=Gamma aminobutyrate transaminase mitochondrial ame: Full=Gamma-aminobutyrate transaminase isozyme 1 Short= -TP1 Short= -T1 Flags: Precursor
Cup000005g005607	WAG2_ARATH ame: Full=Serine threonine- kinase WAG2
Cup000005g005614	APC5_ARATH ame: Full=Anaphase-promoting complex subunit 5 ame: Full=Cyclosome subunit 5
Cup000005g005628	MORF8_ARATH ame: Full=Multiple organellar RNA editing factor chloroplastic mitochondrial ame: Full=RNA editing-interacting 1 Flags: Precursor
Cup000005g005639	NIPA4_ARATH ame: Full=Probable magnesium transporter NIPA4
Cup000005g005644	FER1_PEA ame: Full=Ferredoxin- chloroplastic ame: Full=Ferredoxin I Flags: Precursor
Cup000005g005679	CYT1A_ARATH ame: Full=Cysteine-rich and transmembrane domain-containing A
Cup000005g005680	PSK3_ARATH ame: Full=Phytosulfokines 3 Short= 3 Contains: ame: Full=Phytosulfokine-alpha Short=PSK-alpha Short=Phytosulfokine-a Contains: ame: Full=Phytosulfokine-beta Short=PSK-beta Short=Phytosulfokine-b Flags: Precursor
Cup000005g005700	FLS2_ARATH ame: Full=LRR receptor-like serine threonine- kinase FLS2 ame: Full= FLAGELLIN-SENSING 2 ame: Full= FLAGELLIN-SENSITIVE 2 Flags: Precursor
Cup000005g005701	RLP12_ARATH ame: Full=Receptor 12 Short= 12 Flags: Precursor
Cup000005g005706	ANTR5_ARATH ame: Full=Probable anion transporter 5 ame: Full=Phosphate transporter PHT4 6 Flags: Precursor
Cup000005g005724	DMR6_ARATH ame: Full= DOWNY MILDEW RESISTANCE 6 Short= 6 ame: Full=2-oxoglutarate (2OG)-Fe(II) oxygenase DMR6 ame: Full=Salicylate 3-hydroxylase DMR6 Short=S3H DMR6 Short=SA 3-hydroxylase DMR6 Short=Salicylic acid 3-hydroxylase DMR6
Cup000005g005730	MYB97_ARATH ame: Full=Transcription factor MYB97 ame: Full=Myb-related 97 Short= 97
Cup000005g005734	TDR_ARATH ame: Full=Leucine-rich repeat receptor kinase TDR ame: Full= PHLOEM INTERCALATED WITH XYLEM ame: Full=Tracheary element differentiation inhibitory factor receptor Short= Short=TDIF receptor Flags: Precursor
Cup000005g005750	DTX49_ARATH ame: Full= DETOXIFICATION 49 Short= 49 ame: Full=Multidrug and toxic compound extrusion 49 Short=MATE 49 ame: Full= NOVEL ION CARRIER 1 Short= NIC1
Cup000005g005779	PRIPO_DANRE ame: Full=DNA-directed primase polymerase ame: Full=Coiled-coil domain-containing 111 homolog
Cup000005g005808	COPIA_DROME ame: Full=Copia ame: Full=Gag-int-pol Contains: ame: Full=Copia VLP Contains: ame: Full=Copia protease
Cup000005g005811.A2	YSL3_ARATH ame: Full=Metal-nicotianamine transporter YSL3 ame: Full= YELLOW STRIPE LIKE 3 Short= 3
Cup000005g005826	STML2_RAT ame: Full=Stomatin mitochondrial Short=SLP-2 Flags: Precursor
Cup000005g005834	SBT37_ARATH ame: Full=Subtilisin-like protease ame: Full=Subtilase subfamily 3 member 7 Short= Flags: Precursor
Cup000005g005842	GSTX3_SOYBN ame: Full=Glutathione S-transferase 3
Cup000005g005843	MYOB3_ARATH ame: Full=Myosin-binding 3
Cup000005g005861	VQ1_ARATH ame: Full=VQ motif-containing 1 Short= 1
Cup000005g005864	CAP16_ARATH ame: Full= clathrin assembly At4g40080
Cup000005g005871	NFYB3_ARATH ame: Full=Nuclear transcription factor Y subunit B-3 Short= -YB-3 ame: Full=Transcriptional activator HAP3C
Cup000005g005885	PBP1_ARATH ame: Full=Calcium-binding PBP1 ame: Full=KIC-related 2 ame: Full=PINOID-binding 1
Cup000005g005906	CSLG1_ARATH ame: Full=Cellulose synthase G1 Short= slG1
Cup000005g005911.A2	FUCO2_ARATH ame: Full=Alpha-L-fucosidase 2 ame: Full=Alpha-1,2-fucosidase 2 ame: Full=Alpha-L-fucosidase 95A Short= uc95A ame: Full=Alpha-L-fucoside fucohydrolase 2 ame: Full= ALTERED XYLOGLUCAN 8 Flags: Precursor
Cup000005g005912	AGP1_ARATH ame: Full=Classical arabinogalactan 1 Flags: Precursor
Cup000005g005918	DMR6_ARATH ame: Full= DOWNY MILDEW RESISTANCE 6 Short= 6 ame: Full=2-oxoglutarate (2OG)-Fe(II) oxygenase DMR6 ame: Full=Salicylate 3-hydroxylase DMR6 Short=S3H DMR6 Short=SA 3-hydroxylase DMR6 Short=Salicylic acid 3-hydroxylase DMR6
Cup000005g005934	KN14Q_ARATH ame: Full=Kinesin KIN-14Q
Cup000005g005947	NLP6_ARATH ame: Full= NLP6 Short= 6 ame: Full=NIN 6 ame: Full=Nodule inception 6
Cup000005g005960	PYRP2_ARATH ame: Full=5-amino-6-(5-phospho-D-ribitylamino)uracil chloroplastic Short= yrP2 ame: Full=5-amino-6-ribitylamino-2,4(1H,3H)-pyrimidinedione 5 -phosphate phosphatase Short=ARPP phosphatase ame: Full=Haloacid dehalogenase-like hydrolase domain-containing Flags: Precursor
Cup000005g005965	PP273_ARATH ame: Full=Pentatricopeptide repeat-containing At3g49240 ame: Full= EMBRYO DEFECTIVE 1796
Cup000005g005979	OPT4_ARATH ame: Full=Oligopeptide transporter 4 Short= 4
Cup000005g005988	SMD2_DROME ame: Full=Probable small nuclear ribonucleo Sm D2 Short=Sm-D2 ame: Full=snRNP core D2
Cup000005g005995	ERF2_TOBAC ame: Full=Ethylene-responsive transcription factor 2 Short= 2 ame: Full=Ethylene-responsive element-binding factor 2 Short=EREBP-2
Cup000005g005998	FB17_ARATH ame: Full= F-box At1g23770
Cup000005g006001	DTX18_ARATH ame: Full= DETOXIFICATION 18 Short= 18 ame: Full=Multidrug and toxic compound extrusion 18 Short=MATE 18 ame: Full= LIKE ALF5
Cup000005g006006	AG104_ARATH ame: Full=Agamous-like MADS-box AGL104
Cup000005g006008	GMD2_ARATH ame: Full=GDP-mannose 4,6 dehydratase 2 ame: Full=GDP-D-mannose dehydratase 2 Short=GMD 2
Cup000005g006010	EF106_ARATH ame: Full=Ethylene-responsive transcription factor ERF106
Cup000005g006021	CRF4_ARATH ame: Full=Ethylene-responsive transcription factor CRF4 ame: Full= CYTOKININ RESPONSE FACTOR 4
Cup000005g006029	NFYB3_ARATH ame: Full=Nuclear transcription factor Y subunit B-3 Short= -YB-3 ame: Full=Transcriptional activator HAP3C
Cup000006g006060	RS15_ELAOL ame: Full=40S ribosomal S15
Cup000006g006072.A2	AGO10_ARATH ame: Full= argonaute 10 ame: Full= PINHEAD ame: Full= ZWILLE
Cup000006g006086	AMP21_MACIN ame: Full=Vicilin-like antimicrobial peptides 2-1 ame: Full= 2 Contains: ame: Full=Antimicrobial peptide 2a ame: Full= 2a Contains: ame: Full=Antimicrobial peptide 2b ame: Full= 2b Contains: ame: Full=Antimicrobial peptide 2c-1 ame: Full= 2c-1 Contains: ame: Full=Antimicrobial peptide 2c-2 ame: Full= 2c-2 Contains: ame: Full=Antimicrobial peptide 2c-3 ame: Full= 2c-3 Contains: ame: Fu…
Cup000006g006088	LTPG2_ARATH ame: Full=Non-specific lipid transfer GPI-anchored 2 Short= -2 Short= LTP-GPI-ANCHORED 2 ame: Full=Xylogen 5 Short= 5 Flags: Precursor
Cup000006g006094	LERK3_ORYSI ame: Full=G-type lectin S-receptor-like serine threonine- kinase LECRK3 Short= ecRK3 ame: Full= 135 Flags: Precursor
Cup000006g006096	ARIA_ARATH ame: Full=ARM REPEAT PROTEIN INTERACTING WITH ABF2 Short=ARIA
Cup000006g006097	RAGP2_ARATH ame: Full=RAN GTPase-activating 2 Short= anGAP2 Short= 2
Cup000006g006108.A	GLNA4_PHAVU ame: Full=Glutamine synthetase leaf chloroplastic ame: Full=Glutamate--ammonia ligase ame: Full=Isozyme delta Flags: Precursor
Cup000006g006125	SRG1_ARATH ame: Full= SRG1 Short= 1 ame: Full= SENESCENCE-RELATED GENE 1
Cup000006g006135	FAHD1_BOVIN ame: Full=Acylpyruvase mitochondrial ame: Full=Fumarylacetoacetate hydrolase domain-containing 1 ame: Full=Oxaloacetate decarboxylase Short=OAA decarboxylase Flags: Precursor
Cup000006g006139	PGLR1_ARATH ame: Full=Exopolygalacturonase clone GBGE184 Short= ame: Full=Galacturan 1,4-alpha-galacturonidase ame: Full=Pectinase Flags: Precursor
Cup000006g006151.A2	HLS1_ARATH ame: Full=Probable N-acetyltransferase HLS1 ame: Full= CONSTITUTIVE PHOTOMORPHOGENIC 3 ame: Full= HOOKLESS 1 ame: Full= UNUSUAL SUGAR RESPONSE 2
Cup000006g006153.A	GDL64_ARATH ame: Full=GDSL esterase lipase At4g16230 ame: Full=Extracellular lipase At4g16230 Flags: Precursor
Cup000006g006153.A2	GDL64_ARATH ame: Full=GDSL esterase lipase At4g16230 ame: Full=Extracellular lipase At4g16230 Flags: Precursor
Cup000006g006155	BH147_ARATH ame: Full=Transcription factor bHLH147 ame: Full=ATBS1 interacting factor 3 ame: Full=Basic helix-loop-helix 147 Short= 147 Short=bHLH 147 ame: Full=Transcription factor EN 142 ame: Full=bHLH transcription factor bHLH147
Cup000006g006186	DIRL1_ARATH ame: Full= lipid-transfer DIR1 ame: Full= DEFECTIVE IN INDUCED RESISTANCE 1 Flags: Precursor
Cup000006g006188	TO401_ARATH ame: Full=Mitochondrial import receptor subunit TOM40-1 ame: Full=Translocase of outer membrane 40 kDa subunit homolog 1 Contains: ame: Full=Mitochondrial import receptor subunit TOM40- N-terminally processed
Cup000006g006234.A	IPMKB_ARATH ame: Full=Inositol polyphosphate multikinase beta ame: Full=Inositol polyphosphate 6- 3- 5-kinase beta Short= pk2-beta Short= pk2beta
Cup000006g006246	RSC5_DICDI ame: Full=Random slug 5 ame: Full=CRAL-TRIO domain-containing 5
Cup000006g006249	ZFP3_ARATH ame: Full=Zinc finger 3
Cup000006g006274	Y1801_ARATH ame: Full=MAPK kinase substrate At1g80180
Cup000006g006304	RL282_ARATH ame: Full=60S ribosomal L28-2
Cup000006g006311	HTH_ARATH ame: Full= HOTHEAD ame: Full= ADHESION OF CALYX EDGES Flags: Precursor
Cup000006g006320	EPFL3_ARATH ame: Full=EPIDERMAL PATTERNING FACTOR 3 Short=EPF 3 Contains: ame: Full=MEPFL3 Flags: Precursor
Cup000006g006331	CAX2_ORYSJ ame: Full=Vacuolar cation proton exchanger 2 ame: Full=Ca(2+) H(+) exchanger 2 ame: Full= 2
Cup000006g006342	FLU_ARATH ame: Full= FLUORESCENT IN BLUE chloroplastic Flags: Precursor
Cup000006g006345	LSM1B_ARATH ame: Full=Sm LSM1B Short= 1b
Cup000006g006365	UPTG2_SOLTU ame: Full=Alpha-1,4-glucan- synthase
Cup000006g006371	BZP43_ARATH ame: Full=Basic leucine zipper 43 Short= 43 Short=bZIP 43
Cup000006g006375	PME28_ARATH ame: Full= pectinesterase pectinesterase inhibitor 28 Includes: ame: Full=Pectinesterase inhibitor 28 ame: Full=Pectin methylesterase inhibitor 28 Includes: ame: Full=Pectinesterase 28 Short=PE 28 ame: Full=Pectin methylesterase 28 Short= 28
Cup000006g006384	CALM1_SOLTU ame: Full=Calmodulin-1 Short= -1
Cup000006g006389	ATL2_ARATH ame: Full=RING-H2 finger ATL2 ame: Full= ARABIDOPSIS TOXICOS EN LEVADURA 2 Short= ATL2 ame: Full=RING-type E3 ubiquitin transferase ATL2
Cup000006g006397	FERON_ARATH ame: Full=Receptor kinase FERONIA ame: Full= SIRENE Flags: Precursor
Cup000006g006400	DCAM4_ARATH ame: Full=S-adenosylmethionine decarboxylase proenzyme 4 Short= etDC4 Contains: ame: Full=S-adenosylmethionine decarboxylase 1 alpha chain Contains: ame: Full=S-adenosylmethionine decarboxylase 1 beta chain ame: Full= BUSHY AND DWARF 2 Flags: Precursor
Cup000006g006401	NHL13_ARATH ame: Full=NDR1 HIN1 13
Cup000006g006407	ERF1_ORYSJ ame: Full=Ethylene-responsive transcription factor 1 ame: Full=Ethylene-responsive element-binding factor 1 Short=EREBP-1 Short= 1
Cup000006g006410	POLX_TOBAC ame: Full=Retrovirus-related Pol poly from transposon TNT 1-94 Includes: ame: Full=Protease Includes: ame: Full=Reverse transcriptase Includes: ame: Full=Endonuclease
Cup000006g006420	HGL2_ARATH ame: Full=Homeobox-leucine zipper GLABRA 2 ame: Full=HD-ZIP ATHB-10 ame: Full=Homeobox-leucine zipper ATHB-10
Cup000006g006432	ACBP4_ARATH ame: Full=Acyl- -binding domain-containing 4 Short=Acyl- binding 4
Cup000006g006437	TPLAT_ARATH ame: Full= TPLATE
Cup000006g006451	STY46_ARATH ame: Full=Serine threonine- kinase STY46 ame: Full=Serine threonine tyrosine- kinase 46
Cup000006g006467	XXT2_ARATH ame: Full=Xyloglucan 6-xylosyltransferase 2 Short= 2 ame: Full= glycosyltransferase 2 Short= 2
Cup000006g006472	GIP1_ARATH ame: Full=GBF-interacting 1
Cup000006g006477	STP13_ARATH ame: Full=Sugar transport 13 ame: Full=Hexose transporter 13 ame: Full=Multicopy suppressor of snf4 deficiency 1
Cup000006g006485	PP377_ARATH ame: Full= pentatricopeptide repeat-containing mitochondrial Flags: Precursor
Cup000006g006488	TLC1_SOLTU ame: Full=Plastidic ATP ADP-transporter
Cup000006g006506	AHP1_ARATH ame: Full=Histidine-containing phosphotransfer 1
Cup000006g006525	PP370_ARATH ame: Full= pentatricopeptide repeat-containing At5g08490
Cup000006g006529	RLF1_ARATH ame: Full= RALF-like 1 ame: Full=Rapid alkalinization factor 1 Short= 1 Flags: Precursor
Cup000006g006553	ERF92_ARATH ame: Full=Ethylene-responsive transcription factor 1B Short= 1B ame: Full=Ethylene-responsive element-binding factor 1B Short=EREBP-1B
Cup000006g006558	ECI3_ARATH ame: Full=Enoyl- delta isomerase 3 ame: Full=3-hydroxyacyl- dehydratase 1 ame: Full=Delta(3),Delta(2)-enoyl isomerase 3 Short= 3
Cup000006g006571	CALM1_ARATH ame: Full=Calmodulin-1 Short= -1
Cup000006g006572	APS1_ARATH ame: Full=ATP sulfurylase chloroplastic Short= 1 Flags: Precursor
Cup000006g006600	TSJT1_TOBAC ame: Full=Stem-specific TSJT1
Cup000006g006643	RPB9B_ARATH ame: Full=DNA-directed RNA polymerases IV and V subunit 9B
Cup000006g006716	AGP23_ARATH ame: Full=Arabinogalactan peptide 23 Short=AG-peptide 23 Flags: Precursor
Cup000006g006745	LYPA2_HUMAN ame: Full=Acyl- thioesterase 2 Short=APT-2 ame: Full=Lysophospholipase II Short=LPL-II Short= II
Cup000006g006819	PRK4_ARATH ame: Full=Pollen receptor-like kinase 4 Short= 4 Flags: Precursor
Cup000006g006837	ECI3_ARATH ame: Full=Enoyl- delta isomerase 3 ame: Full=3-hydroxyacyl- dehydratase 1 ame: Full=Delta(3),Delta(2)-enoyl isomerase 3 Short= 3
Cup000006g006845	FERON_ARATH ame: Full=Receptor kinase FERONIA ame: Full= SIRENE Flags: Precursor
Cup000006g006863	CIPK4_ARATH ame: Full=CBL-interacting serine threonine- kinase 4 ame: Full=SNF1-related kinase ame: Full=SOS2 kinase PKS9
Cup000006g006866	AAE_RAUSE ame: Full=Acetylajmalan esterase Flags: Precursor
Cup000006g006877	BLUS1_ARATH ame: Full=Serine threonine- kinase BLUS1 ame: Full= BLUE LIGHT SIGNALING 1
Cup000006g006878	CDR1_ARATH ame: Full=Aspartic ase CDR1 ame: Full= CONSTITUTIVE DISEASE RESISTANCE 1 Flags: Precursor
Cup000006g006888	NLTP_VIGUN ame: Full=Probable non-specific lipid-transfer AKCS9 Short=LTP Flags: Precursor
Cup000006g006908	BH087_ARATH ame: Full=Transcription factor bHLH87 ame: Full=Basic helix-loop-helix 87 Short= 87 Short=bHLH 87 ame: Full=Transcription factor EN 121 ame: Full=bHLH transcription factor bHLH087
Cup000006g006912	NLTP_VIGUN ame: Full=Probable non-specific lipid-transfer AKCS9 Short=LTP Flags: Precursor
Cup000006g006956	HACL_ORYSJ ame: Full=2-hydroxyacyl- lyase ame: Full=2-hydroxyphytanoyl- lyase Short=2-HPCL ame: Full=Oxalyl- decarboxylase
Cup000006g006969	NLTP2_PRUAR ame: Full=Non-specific lipid-transfer 2 Short=LTP 2
Cup000006g006971	RN217_MOUSE ame: Full=Probable E3 ubiquitin- ligase RNF217 ame: Full=IBR domain-containing 1 ame: Full=RING finger 217
Cup000006g006985	GDL74_ARATH ame: Full=GDSL esterase lipase At5g03980 ame: Full=Extracellular lipase At5g03980 Flags: Precursor
Cup000006g007016	BIM2_ARATH ame: Full=Transcription factor BIM2 ame: Full=BES1-interacting Myc 2 ame: Full=Basic helix-loop-helix 102 Short= 102 Short=bHLH 102 ame: Full=Transcription factor EN 125 ame: Full=bHLH transcription factor bHLH102
Cup000007g007029	UVB31_ARATH ame: Full=UV-B-induced chloroplastic Flags: Precursor
Cup000007g007048	PRE5_ARATH ame: Full=Transcription factor PRE5 ame: Full=Basic helix-loop-helix 164 Short= 164 Short=bHLH 164 ame: Full= PACLOBUTRAZOL RESISTANCE 5 ame: Full=bHLH transcription factor bHLH164
Cup000007g007090	APCB1_ARATH ame: Full=Aspartyl protease APCB1 ame: Full=Aspartyl protease cleaving BAG 1
Cup000007g007096	AMSH1_ARATH ame: Full=AMSH-like ubiquitin thioesterase 1 ame: Full=Deubiquitinating enzyme AMSH1
Cup000007g007119	ZHD2_ARATH ame: Full=Zinc-finger homeodomain 2 Short= 2 ame: Full=Homeobox 22 Short= -22 ame: Full= MATERNAL EFFECT EMBRYO ARREST 68
Cup000007g007140	HIPL1_ARATH ame: Full=HIPL1 Flags: Precursor
Cup000007g007145	PP125_ARATH ame: Full=Pentatricopeptide repeat-containing mitochondrial ame: Full= ORGANELLE TRANSCRIPT PROCESSING DEFECT 43 Flags: Precursor
Cup000007g007179	SP13A_ARATH ame: Full=Squamosa promoter-binding 13A
Cup000007g007182	SC61G_ORYSJ ame: Full= transport Sec61 subunit gamma
Cup000007g007206.A	C71A1_PERAE ame: Full=Cytochrome P450 71A1 ame: Full=ARP-2 ame: Full=CYPLXXIA1
Cup000007g007206.A2	C71A1_PERAE ame: Full=Cytochrome P450 71A1 ame: Full=ARP-2 ame: Full=CYPLXXIA1
Cup000007g007206.A3	C71A1_PERAE ame: Full=Cytochrome P450 71A1 ame: Full=ARP-2 ame: Full=CYPLXXIA1
Cup000007g007206.A4	C71A1_PERAE ame: Full=Cytochrome P450 71A1 ame: Full=ARP-2 ame: Full=CYPLXXIA1
Cup000007g007206.A5	C71A1_PERAE ame: Full=Cytochrome P450 71A1 ame: Full=ARP-2 ame: Full=CYPLXXIA1
Cup000007g007225.A2	PPR87_ARATH ame: Full=Pentatricopeptide repeat-containing mitochondrial ame: Full= PENTATRICOPEPTIDE REPEAT 336 Flags: Precursor
Cup000007g007265	AGP31_ARATH ame: Full=Non-classical arabinogalactan 31 ame: Full=Hydroxyproline-rich arabinogalactan 31 Flags: Precursor
Cup000007g007282	POLX_TOBAC ame: Full=Retrovirus-related Pol poly from transposon TNT 1-94 Includes: ame: Full=Protease Includes: ame: Full=Reverse transcriptase Includes: ame: Full=Endonuclease
Cup000007g007290	PUB17_ARATH ame: Full=U-box domain-containing 17 ame: Full=Plant U-box 17 ame: Full=RING-type E3 ubiquitin transferase PUB17
Cup000007g007311	SMYD4_MOUSE ame: Full=SET and MYND domain-containing 4
Cup000007g007323.A	POLX_TOBAC ame: Full=Retrovirus-related Pol poly from transposon TNT 1-94 Includes: ame: Full=Protease Includes: ame: Full=Reverse transcriptase Includes: ame: Full=Endonuclease
Cup000007g007323.A2	RSMB_DICDI ame: Full=Small nuclear ribonucleo -associated B Short=snRNP-B ame: Full=Sm B Short=Sm-B Short=
Cup000007g007325	NIPA_XENTR ame: Full=NIPA ame: Full=Zinc finger C3HC-type 1-like
Cup000007g007329	BAG3_ARATH ame: Full=BAG family molecular chaperone regulator 3 ame: Full=Bcl-2-associated athanogene 3
Cup000007g007339	AGD12_ARATH ame: Full=ADP-ribosylation factor GTPase-activating AGD12 Short=ARF GAP AGD12 ame: Full= ARF-GAP DOMAIN 12 Short= 12 ame: Full=Zinc- and calcium-binding Short=
Cup000007g007350	AGLU_BETVU ame: Full=Alpha-glucosidase ame: Full=Maltase Flags: Precursor
Cup000007g007360	EXOL7_ARATH ame: Full= EXORDIUM-like 7 Flags: Precursor
Cup000007g007382	PUB18_ARATH ame: Full=U-box domain-containing 18 ame: Full=Plant U-box 18 ame: Full=RING-type E3 ubiquitin transferase PUB18
Cup000007g007387	NAR1_ARATH ame: Full= NAR1 ame: Full=Nuclear architecture related 1 ame: Full= GROWTH AT DIFFERENT OXYGEN LEVELS INFLUENCES MORPHOGENESIS ame: Full=
Cup000007g007388	PKS3_ARATH ame: Full= PHYTOCHROME KINASE SUBSTRATE 3
Cup000007g007391	CIPK5_ORYSJ ame: Full=CBL-interacting kinase 5 ame: Full= 05
Cup000007g007401	PII2_ARATH ame: Full=Piriformospora indica-insensitive 2 Flags: Precursor
Cup000007g007424	HT1_ARATH ame: Full=Serine threonine- kinase HT1 ame: Full=High leaf temperature 1
Cup000007g007425	HDG2_ARATH ame: Full=Homeobox-leucine zipper HDG2 ame: Full=HD-ZIP HDG2 ame: Full=Homeodomain GLABRA 2 2 ame: Full=Homeodomain transcription factor HDG2 ame: Full= HOMEODOMAIN GLABROUS 2
Cup000007g007429	PUB38_ARATH ame: Full=U-box domain-containing 38 ame: Full=Plant U-box 38 ame: Full=RING-type E3 ubiquitin transferase PUB38
Cup000007g007455	POLX_TOBAC ame: Full=Retrovirus-related Pol poly from transposon TNT 1-94 Includes: ame: Full=Protease Includes: ame: Full=Reverse transcriptase Includes: ame: Full=Endonuclease
Cup000007g007456	MTEF1_ARATH ame: Full=Transcription termination factor chloroplastic ame: Full=Mitochondrial transcription termination factor 1 ame: Full= EMBRYO DEFECTIVE 93 ame: Full= SINGLET OXYGEN-LINKED DEATH ACTIVATOR 10 Flags: Precursor
Cup000007g007457	NAT2_ARATH ame: Full=Nucleobase-ascorbate transporter 2 Short= 2
Cup000007g007471	NHL13_ARATH ame: Full=NDR1 HIN1 13
Cup000007g007504	BAG5_ARATH ame: Full=BAG family molecular chaperone regulator mitochondrial ame: Full=Bcl-2-associated athanogene 5 Flags: Precursor
Cup000007g007521	LAHY_LARTR ame: Full=(+)-larreatricin chloroplastic ame: Full=Polyphenol oxidase Flags: Precursor
Cup000007g007523	DOGL4_ARATH ame: Full= DOG1-like 4
Cup000007g007524	BZP43_ARATH ame: Full=Basic leucine zipper 43 Short= 43 Short=bZIP 43
Cup000007g007531	LSH6_ARATH ame: Full= LIGHT-DEPENDENT SHORT HYPOCOTYLS 6 ame: Full= ORGAN BOUNDARY 6
Cup000007g007535	PUR9_CALBD ame: Full=Bifunctional purine biosynthesis Includes: ame: Full=Phosphoribosylaminoimidazolecarboxamide formyltransferase ame: Full=AICAR transformylase Includes: ame: Full=IMP cyclohydrolase ame: Full=ATIC ame: Full=IMP synthase ame: Full=Inosinicase
Cup000007g007538	HINT1_ARATH ame: Full=Adenylylsulfatase HINT1 ame: Full=HIS triad family 3 ame: Full=Histidine triad nucleotide-binding 1
Cup000007g007546	AAH2_SOYBN ame: Full=Allantoate deiminase 2 ame: Full=Allantoate amidohydrolase 2 Short= 2 Flags: Precursor
Cup000007g007547	NACK1_TOBAC ame: Full=Kinesin NACK1 ame: Full=NPK1-activating kinesin-1
Cup000007g007552	PME7_ARATH ame: Full=Probable pectinesterase pectinesterase inhibitor 7 Includes: ame: Full=Pectinesterase inhibitor 7 ame: Full=Pectin methylesterase inhibitor 7 Includes: ame: Full=Pectinesterase 7 Short=PE 7 ame: Full=Pectin methylesterase 1 Short= 1 ame: Full=Pectin methylesterase 7 Flags: Precursor
Cup000007g007582	ZAT4_ARATH ame: Full=Zinc finger ZAT4
Cup000007g007618	NLTP2_PRUAR ame: Full=Non-specific lipid-transfer 2 Short=LTP 2
Cup000007g007625.A2	TLPH_ARATH ame: Full=Thaumatin Flags: Precursor
Cup000007g007636	BTF3_ARATH ame: Full=Basic transcription factor 3 Short= 3 ame: Full=Nascent polypeptide-associated complex subunit beta
Cup000007g007657	POLX_TOBAC ame: Full=Retrovirus-related Pol poly from transposon TNT 1-94 Includes: ame: Full=Protease Includes: ame: Full=Reverse transcriptase Includes: ame: Full=Endonuclease
Cup000007g007662	SEM11_ARATH ame: Full= DELETION OF SUV3 SUPPRESSOR 1(I) Short= 1(I) ame: Full=Probable 26S proteasome complex subunit sem1-1
Cup000007g007675	TIC32_ARATH ame: Full=Short-chain dehydrogenase TIC chloroplastic ame: Full=Translocon at the inner envelope membrane of chloroplasts 32 Short= 32
Cup000007g007704.A2	Y3037_ARATH ame: Full=Probable inactive leucine-rich repeat receptor kinase At3g03770 Flags: Precursor
Cup000007g007723.A	RB45B_ARATH ame: Full=Polyadenylate-binding RBP45B Short=Poly(A)-binding RBP45B ame: Full=RNA-binding 45B Short= 45B
Cup000007g007723.A2	RBP45_NICPL ame: Full=Polyadenylate-binding RBP45 Short=Poly(A)-binding RBP45 ame: Full=RNA-binding 45 Short= 45
Cup000007g007746	A4GAT_MOUSE ame: Full=Lactosylceramide 4-alpha-galactosyltransferase ame: Full=Alpha-1,4-N-acetylglucosaminyltransferase ame: Full=Alpha-1,4-galactosyltransferase ame: Full=Alpha4Gal-T1 ame: Full=Globotriaosylceramide synthase Short=Gb3 synthase ame: Full=UDP-galactose:beta-D-galactosyl-beta1-R 4-alpha-D-galactosyltransferase
Cup000007g007785	E131_ARATH ame: Full=Glucan endo-1,3-beta-glucosidase 1 ame: Full=(1-
Cup000007g007792	AGL29_ARATH ame: Full=Agamous-like MADS-box AGL29
Cup000007g007794	PUP21_ARATH ame: Full=Purine permease 21 Short= 21
Cup000007g007798	FBK17_ARATH ame: Full=F-box kelch-repeat At1g30090
Cup000007g007837	CSPL5_POPTR ame: Full=CASP 1B2 Short= 1B2
Cup000007g007954	R27A3_ARATH ame: Full=60S ribosomal L27a-3
Cup000007g007967	PP247_ARATH ame: Full=Pentatricopeptide repeat-containing mitochondrial Flags: Precursor
Cup000007g007972	CD123_RAT ame: Full=Cell division cycle 123 homolog Short= D123
Cup000007g007973	TBL37_ARATH ame: Full= trichome birefringence-like 37
Cup000007g007980	DTD_DEHMC ame: Full=D-aminoacyl-tRNA deacylase ame: Full=D-tyrosyl-tRNA(Tyr) deacylase
Cup000007g007987	PER65_ARATH ame: Full=Peroxidase 65 Short=Atperox P65 ame: Full=ATP43 Flags: Precursor
Cup000007g007992	BBE13_ARATH ame: Full=Berberine bridge enzyme-like 13 Short= -like 13 Flags: Precursor
Cup000007g008005	PPO_MALDO ame: Full=Polyphenol chloroplastic Short=PPO ame: Full=Catechol oxidase Flags: Precursor
Cup000007g008009	UFO_ARATH ame: Full= UNUSUAL FLORAL ORGANS ame: Full=F-box only 1 Short= 1
Cup000007g008011	GSTU9_ARATH ame: Full=Glutathione S-transferase U9 Short= 9 ame: Full=GST class-tau member 9 ame: Full=Glutathione S-transferase 14
Cup000007g008012	NAC25_ARATH ame: Full=NAC transcription factor 25 Short= 025
Cup000007g008041	RBL_CUCSA ame: Full=Ribulose bisphosphate carboxylase large chain Short= isCO large subunit Flags: Precursor
Cup000007g008046	ATPG_TOBAC ame: Full=ATP synthase gamma chloroplastic ame: Full=F-ATPase gamma subunit Flags: Precursor
Cup000008g008059.A	EMF2_ARATH ame: Full=Polycomb group EMBRYONIC FLOWER 2
Cup000008g008059.A2	VRN2_ARATH ame: Full=Polycomb group VERNALIZATION 2
Cup000008g008066	SC16B_ARATH ame: Full= transport SEC16B homolog ame: Full= MAIGO 5 homolog
Cup000008g008079	CML13_ARATH ame: Full=Probable calcium-binding CML13 ame: Full=Calmodulin 13
Cup000008g008086	SLAC1_ARATH ame: Full=Guard cell S-type anion channel SLAC1 ame: Full= CARBON DIOXIDE INSENSITIVE 3 ame: Full= OZONE-SENSITIVE 1 ame: Full= RADICAL-INDUCED CELL DEATH 3 ame: Full= SLOW ANION CHANNEL-ASSOCIATED 1
Cup000008g008087	SLAC1_ARATH ame: Full=Guard cell S-type anion channel SLAC1 ame: Full= CARBON DIOXIDE INSENSITIVE 3 ame: Full= OZONE-SENSITIVE 1 ame: Full= RADICAL-INDUCED CELL DEATH 3 ame: Full= SLOW ANION CHANNEL-ASSOCIATED 1
Cup000008g008122	ALG14_MOUSE ame: Full=UDP-N-acetylglucosamine transferase subunit ALG14 homolog
Cup000008g008152	IQM6_ARATH ame: Full=IQ domain-containing IQM6 ame: Full=IQ motif-containing 6
Cup000008g008159	VQ8_ARATH ame: Full=VQ motif-containing chloroplastic Short= 8 Flags: Precursor
Cup000008g008161	AB22G_ARATH ame: Full=ABC transporter G family member 22 Short=ABC transporter Short= 22 ame: Full=White-brown complex homolog 23 Short= 23
Cup000008g008172.A2	NFYAA_ARATH ame: Full=Nuclear transcription factor Y subunit A-10 Short= -YA-10
Cup000008g008213	FK164_ARATH ame: Full=Peptidyl-prolyl cis-trans isomerase FKBP16- chloroplastic Short=PPIase FKBP16-4 ame: Full=FK506-binding 16-4 Short= 16-4 ame: Full=Immunophilin FKBP16-4 ame: Full=Rotamase Flags: Precursor
Cup000008g008228	AB1B_ARATH ame: Full=ABC transporter B family member 1 Short=ABC transporter Short= 1 ame: Full=Multidrug resistance 1 ame: Full=P-glyco 1 Short= gp1
Cup000008g008236	PER21_ARATH ame: Full=Peroxidase 21 Short=Atperox P21 ame: Full=ATP2a ATP2b ame: Full=PRXR5 Flags: Precursor
Cup000008g008250	PP191_ARATH ame: Full=Pentatricopeptide repeat-containing At2g37310
Cup000008g008261	ATL33_ARATH ame: Full=RING-H2 finger ATL33 ame: Full=RING-type E3 ubiquitin transferase ATL33
Cup000008g008276	KPRO_MAIZE ame: Full= receptor kinase 1 Flags: Precursor
Cup000008g008294	LAC4_ARATH ame: Full=Laccase-4 ame: Full=Benzenediol:oxygen oxidoreductase 4 ame: Full=Diphenol oxidase 4 ame: Full= IRREGULAR XYLEM 12 ame: Full=Urishiol oxidase 4 Flags: Precursor
Cup000008g008303	ALFL1_ARATH ame: Full=PHD finger ALFIN-LIKE 1 Short= AL1
Cup000008g008317	KLHL8_HUMAN ame: Full=Kelch 8
Cup000008g008321	Y2837_ARATH ame: Full=WEB family At2g38370
Cup000008g008330	HAC1_ARATH ame: Full=Histone acetyltransferase HAC1
Cup000008g008361	NHL10_ARATH ame: Full=NDR1 HIN1 10 Short= 10 ame: Full= YELLOW-LEAF-SPECIFIC GENE 9
Cup000008g008398	ERF25_ARATH ame: Full=Ethylene-responsive transcription factor ERF025
Cup000008g008403	LRK81_ARATH ame: Full=L-type lectin-domain containing receptor kinase Short= - Flags: Precursor
Cup000008g008405.A	14KD_DAUCA ame: Full=14 kDa proline-rich Flags: Precursor
Cup000008g008405.A2	14KD_DAUCA ame: Full=14 kDa proline-rich Flags: Precursor
Cup000008g008418	RGA3_SOLBU ame: Full= disease resistance RGA3 ame: Full=Blight resistance B149 ame: Full=RGA1-blb
Cup000008g008428	SAU32_ARATH ame: Full=Auxin-responsive SAUR32 ame: Full= ABOLISHED APICAL HOOK MAINTENANCE 1 ame: Full= SMALL AUXIN UP RNA 32
Cup000008g008435	U503A_ARATH ame: Full=UPF0503 chloroplastic Flags: Precursor
Cup000008g008437	ATL72_ARATH ame: Full=RING-H2 finger ATL72 ame: Full=RING-type E3 ubiquitin transferase ATL72
Cup000008g008442	H2B_TOBAC ame: Full=Histone H2B
Cup000008g008453	TAF8_ARATH ame: Full=Transcription initiation factor TFIID subunit 8 ame: Full=TBP-associated factor 8 Short= 8
Cup000008g008454	PT112_ARATH ame: Full=Probable sugar phosphate phosphate translocator At1g12500
Cup000008g008462	EF102_ARATH ame: Full=Ethylene-responsive transcription factor 5 Short= 5 ame: Full=Ethylene-responsive element-binding factor 5 Short=EREBP-5
Cup000008g008467	U73C2_ARATH ame: Full=UDP-glycosyltransferase 73C2
Cup000008g008468	LRK81_ARATH ame: Full=L-type lectin-domain containing receptor kinase Short= - Flags: Precursor
Cup000008g008470	NFYB3_ARATH ame: Full=Nuclear transcription factor Y subunit B-3 Short= -YB-3 ame: Full=Transcriptional activator HAP3C
Cup000008g008492	PT112_ARATH ame: Full=Probable sugar phosphate phosphate translocator At1g12500
Cup000008g008493	VP35B_ARATH ame: Full=Vacuolar sorting-associated 35B ame: Full=Vesicle sorting 35B
Cup000008g008503	GACP2_ARATH ame: Full=Gamma-tubulin complex component 2 Short= 2 Short=GCP-2 ame: Full= SPIRAL 3 ame: Full=Spindle pole body Spc97 homolog Short= pc97
Cup000008g008505	AHL23_ARATH ame: Full=AT-hook motif nuclear-localized 23
Cup000008g008508	ZAT3_ARATH ame: Full=Zinc finger ZAT3 ame: Full= DUO1-ACTIVATED ZINC FINGER 2
Cup000008g008516	PRX2E_ARATH ame: Full=Peroxiredoxin- chloroplastic ame: Full=Peroxiredoxin IIE ame: Full=Thioredoxin reductase 2E Flags: Precursor
Cup000008g008517	CDC48_SOYBN ame: Full=Cell division cycle 48 homolog ame: Full=Valosin-containing homolog Short=VCP
Cup000008g008520	RNG1L_ARATH ame: Full=E3 ubiquitin- ligase RING1-like ame: Full=RING finger 1 ame: Full=RING-type E3 ubiquitin transferase RING1-like
Cup000008g008524	NHL2_ARATH ame: Full=NDR1 HIN1 2
Cup000008g008531	PP316_ARATH ame: Full=Pentatricopeptide repeat-containing mitochondrial ame: Full= DYW10 Flags: Precursor
Cup000008g008567	OSL3_ARATH ame: Full=Osmotin OSM34 Flags: Precursor
Cup000008g008593	RIN4_ARATH ame: Full=RPM1-interacting 4
Cup000008g008602	MYC2_ARATH ame: Full=Transcription factor MYC2 Short= 2 ame: Full=Basic helix-loop-helix 6 Short= 6 Short=bHLH 6 ame: Full= JASMONATE INSENSITIVE 1 ame: Full=R-homologous Arabidopsis 1 Short=RAP-1 ame: Full=Transcription factor EN 38 ame: Full=Z-box binding factor 1 ame: Full=bHLH transcription factor bHLH006 ame: Full=rd22BP1
Cup000008g008632	CK2_ARATH ame: Full=Probable choline kinase 2
Cup000008g008664	Y5625_ARATH ame: Full=B3 domain-containing At5g06250
Cup000008g008687	DME_ARATH ame: Full=Transcriptional activator DEMETER ame: Full=DNA glycosylase-related DME
Cup000008g008734	AP2_ARATH ame: Full=Floral homeotic APETALA 2
Cup000008g008739.A2	P2C38_ARATH ame: Full=Probable phosphatase 2C 38 Short= 2C38
Cup000008g008741	SHGR9_ARATH ame: Full=E3 ubiquitin- ligase amyloplastic ame: Full= SHOOT GRAVITROPISM 9 ame: Full=RING-type E3 ubiquitin transferase SGR9 Flags: Precursor
Cup000008g008754	MT2_MALDO ame: Full=Metallothionein type 2
Cup000008g008757	EFR_ARATH ame: Full=LRR receptor-like serine threonine- kinase EFR ame: Full=Elongation factor Tu receptor Short=EF-Tu receptor Flags: Precursor
Cup000008g008761	ROGF7_ARATH ame: Full=Rop guanine nucleotide exchange factor 7 Short= opGEF7 ame: Full=Rho of plants guanine nucleotide exchange factor 7
Cup000008g008763	HSP11_MEDSA ame: Full= kDa class I heat shock
Cup000008g008779	LRK64_ARATH ame: Full=Lectin-domain containing receptor kinase Short= - ame: Full=Lectin receptor kinase Flags: Precursor
Cup000008g008781.A2	IMK2_ARATH ame: Full=Probably inactive leucine-rich repeat receptor kinase IMK2 ame: Full= INFLORESCENCE MERISTEM RECEPTOR-LIKE KINASE 2 Flags: Precursor
Cup000008g008849	PCS1L_ARATH ame: Full=Aspartic ase PCS1 ame: Full=Aspartic protease 38 Short= 38 ame: Full= EMBRYO DEFECTIVE 24 ame: Full= PROMOTION OF CELL SURVIVAL 1 Flags: Precursor
Cup000008g008880	MYC3_ARATH ame: Full=Transcription factor MYC3 ame: Full=Basic helix-loop-helix 5 Short= 5 Short=bHLH 5 ame: Full= ALTERED TRYPTOPHAN REGULATION 2 ame: Full=Transcription factor ATR2 ame: Full=Transcription factor EN 36 ame: Full=bHLH transcription factor bHLH005
Cup000008g008884	PMK_ARATH ame: Full=Phosphomevalonate peroxisomal ame: Full=5-phosphomevalonate kinase Short=
Cup000008g008888	IKU1_ARATH ame: Full= HAIKU1 ame: Full=MPK3 6-targeted VQ-motif-containing 9 ame: Full=VQ motif-containing 14 Short= 14
Cup000008g008889	MYC3_ARATH ame: Full=Transcription factor MYC3 ame: Full=Basic helix-loop-helix 5 Short= 5 Short=bHLH 5 ame: Full= ALTERED TRYPTOPHAN REGULATION 2 ame: Full=Transcription factor ATR2 ame: Full=Transcription factor EN 36 ame: Full=bHLH transcription factor bHLH005
Cup000008g008895	COPT4_ARATH ame: Full=Copper transporter 4 Short= 4
Cup000008g008903	YIPF5_HUMAN ame: Full= YIPF5 ame: Full=Five-pass transmembrane localizing in the Golgi apparatus and the endoplasmic reticulum 5 ame: Full=Smooth muscle cell-associated 5 Short=SMAP-5 ame: Full=YIP1 family member 5 ame: Full=YPT-interacting 1 A
Cup000008g008907	CSLA9_ARATH ame: Full=Glucomannan 4-beta-mannosyltransferase 9 ame: Full=Cellulose synthase A9 Short= slA9 ame: Full=Glucomannan synthase ame: Full=Mannan synthase 9 ame: Full= RESISTANT TO AGROBACTERIUM TRANSFORMATION 4
Cup000008g008917	ATCA1_ARATH ame: Full=Alpha carbonic anhydrase chloroplastic Short= 1 Short= 1 ame: Full=Alpha carbonate dehydratase 1 Flags: Precursor
Cup000008g008924	BLH1_ARATH ame: Full=BEL1-like homeodomain 1 Short=BEL1 1 ame: Full= EMBRYO SAC DEVELOPMENT ARREST 29
Cup000008g008928	TMCO1_HUMAN ame: Full=Calcium load-activated calcium channel Short=CLAC channel ame: Full=Transmembrane and coiled-coil domain-containing 1 ame: Full=Transmembrane and coiled-coil domains 4 ame: Full=Xenogeneic cross-immune PCIA3
Cup000008g008937	ITH5_CUCMA ame: Full=Inhibitor of trypsin and hageman factor ame: Full=CMTI-V
Cup000008g008950	ATL44_ARATH ame: Full=Probable E3 ubiquitin- ligase ATL44 ame: Full=RING-H2 finger A3a ame: Full=RING-H2 finger ATL44 ame: Full=RING-H2 zinc finger RHA3a ame: Full=RING-type E3 ubiquitin transferase ATL44
Cup000008g008955	RPB1_HUMAN ame: Full=DNA-directed RNA polymerase II subunit RPB1 Short=RNA polymerase II subunit B1 ame: Full=DNA-directed RNA polymerase II subunit A ame: Full=DNA-directed RNA polymerase III largest subunit ame: Full=RNA-directed RNA polymerase II subunit RPB1
Cup000008g008956	PR1C_TOBAC ame: Full=Pathogenesis-related 1C Short=PR-1C Flags: Precursor
Cup000008g008957	H2B_TOBAC ame: Full=Histone H2B
Cup000008g008962	SCL6_ARATH ame: Full=Scarecrow 6 Short= 6 ame: Full=GRAS family 22 Short= -22 ame: Full=SCL6-IV
Cup000009g008984	TLP1_PRUPE ame: Full=Thaumatin 1 ame: Full= 44 Flags: Precursor
Cup000009g008991	PMTR_ARATH ame: Full=Probable methyltransferase PMT27
Cup000009g008998	MAN7_ARATH ame: Full=Mannan endo-1,4-beta-mannosidase 7 ame: Full=Beta-mannanase 7 ame: Full=Endo-beta-1,4-mannanase 7 Short= 7 Flags: Precursor
Cup000009g009027	IP5P5_ARATH ame: Full=Type I inositol polyphosphate 5-phosphatase 5 Short=At5PTase5 ame: Full= BRISTLED 1 ame: Full= DEFORMED ROOT HAIRS 4
Cup000009g009070	BIR2_ARATH ame: Full=Inactive LRR receptor-like serine threonine- kinase BIR2 ame: Full= BAK1-INTERACTING RECEPTOR-LIKE KINASE 2 Flags: Precursor
Cup000009g009094	ZFP7_ARATH ame: Full=Zinc finger 7
Cup000009g009098	MYB44_ARATH ame: Full=Transcription factor MYB44 ame: Full=Myb-related 44 Short= 44 ame: Full=Myb-related R1 Short= 1
Cup000009g009121	DOF17_ARATH ame: Full=Dof zinc finger Short=
Cup000009g009148	C96AF_ARATH ame: Full=Alkane hydroxylase MAH1 ame: Full=Cytochrome P450 96A15 ame: Full= MID-CHAIN ALKANE HYDROXYLASE 1
Cup000009g009180.A3	CHR24_ARATH ame: Full= CHROMATIN REMODELING 24 Short= 24 ame: Full=DNA excision repair CHR24
Cup000009g009184	ATL70_ARATH ame: Full=RING-H2 finger ATL70 ame: Full=RING-type E3 ubiquitin transferase ATL70
Cup000009g009187	NEP1_NEPGR ame: Full=Aspartic ase nepenthesin-1 ame: Full=Nepenthesin-I Flags: Precursor
Cup000009g009190	OPF13_ARATH ame: Full=Transcription repressor OFP13 ame: Full=Ovate family 13 Short= 13
Cup000009g009221	PLY12_ARATH ame: Full=Probable pectate lyase 12 Flags: Precursor
Cup000009g009234	PAL2_ARATH ame: Full=Phenylalanine ammonia-lyase 2
Cup000009g009290.A2	E1312_ARATH ame: Full=Glucan endo-1,3-beta-glucosidase 12 ame: Full=(1-
Cup000009g009300	PFD6_CAEEL ame: Full=Probable prefoldin subunit 6
Cup000009g009337.A2	CHUP1_ARATH ame: Full= chloroplastic ame: Full= CHLOROPLAST UNUSUAL POSITIONING 1
Cup000009g009357	GATL2_ARATH ame: Full=Probable galacturonosyltransferase-like 2
Cup000009g009368	PAL1_PHAVU ame: Full=Phenylalanine ammonia-lyase class 1 ame: Full=Phenylalanine ammonia-lyase class I
Cup000009g009379	ERF78_ARATH ame: Full=Ethylene-responsive transcription factor 4 Short= 4 ame: Full=Ethylene-responsive element-binding factor 4 Short=EREBP-4 ame: Full= RELATED TO APETALA2 5
Cup000009g009391	GATL2_ARATH ame: Full=Probable galacturonosyltransferase-like 2
Cup000009g009393	PALY_STYHU ame: Full=Phenylalanine ammonia-lyase
Cup000009g009396	SCL4_ARATH ame: Full=Scarecrow 4 Short= 4 ame: Full=GRAS family 32 Short= -32
Cup000009g009404	DNJ11_ARATH ame: Full=Chaperone dnaJ chloroplastic Short= jC11 Short= 11 Flags: Precursor
Cup000009g009408	DOF57_ARATH ame: Full=Dof zinc finger Short=
Cup000009g009429	BZP44_ARATH ame: Full=bZIP transcription factor 44 Short= 44
Cup000009g009431	PALY_POPTR ame: Full=Phenylalanine ammonia-lyase
Cup000009g009438	ATL41_ARATH ame: Full=E3 ubiquitin- ligase ATL41 ame: Full=RING-H2 finger ATL41 ame: Full=RING-type E3 ubiquitin transferase ATL41
Cup000009g009439	RDL1_ARATH ame: Full=Germination-specific cysteine protease 1 ame: Full=RD21A-like protease 1 Flags: Precursor
Cup000009g009447	IDL2_ARATH ame: Full= IDA-LIKE 2 Flags: Precursor
Cup000009g009448	PP223_ARATH ame: Full= pentatricopeptide repeat-containing mitochondrial ame: Full=Mitochondrial RNA editing factor 10 Flags: Precursor
Cup000009g009449	RL261_ARATH ame: Full=60S ribosomal L26-1
Cup000009g009469	PP449_ARATH ame: Full=Pentatricopeptide repeat-containing At5g66520
Cup000009g009472	GT7_ARATH ame: Full= glycosyltransferase 7 Short= 7
Cup000009g009483	MYB44_ARATH ame: Full=Transcription factor MYB44 ame: Full=Myb-related 44 Short= 44 ame: Full=Myb-related R1 Short= 1
Cup000009g009484	C7A12_PANGI ame: Full=Cytochrome P450 CYP736A12
Cup000009g009486	Y4361_ARATH ame: Full=Probable LRR receptor-like serine threonine- kinase At4g36180 Flags: Precursor
Cup000009g009500	APF1_ARATH ame: Full=Aspartyl protease family 1 Flags: Precursor
Cup000009g009518	MIZ1_ARATH ame: Full= MIZU-KUSSEI 1
Cup000009g009528	PSK3_ARATH ame: Full=Phytosulfokines 3 Short= 3 Contains: ame: Full=Phytosulfokine-alpha Short=PSK-alpha Short=Phytosulfokine-a Contains: ame: Full=Phytosulfokine-beta Short=PSK-beta Short=Phytosulfokine-b Flags: Precursor
Cup000009g009531	Y1515_ARATH ame: Full=Uncharacterized TPR repeat-containing At1g05150
Cup000009g009537	GMGT1_CYATE ame: Full=Galactomannan galactosyltransferase 1
Cup000009g009545	NHL2_ARATH ame: Full=NDR1 HIN1 2
Cup000009g009566	PER64_ARATH ame: Full=Peroxidase 64 Short=Atperox P64 ame: Full=ATP17a ame: Full=PRXR4 Flags: Precursor
Cup000009g009567	Y3545_HYPNA ame: Full=UPF0434 HNE_3545
Cup000009g009595	ABAH3_ARATH ame: Full=Abscisic acid 8 -hydroxylase 3 Short=ABA 8 -hydroxylase 3 ame: Full=Cytochrome P450 707A3
Cup000009g009624	CSI1_ARATH ame: Full= CELLULOSE SYNTHASE INTERACTIVE 1 ame: Full= POM-POM 2
Cup000009g009630	STOP1_ARATH ame: Full= SENSITIVE TO PROTON RHIZOTOXICITY 1 ame: Full=Zinc finger STOP1
Cup000009g009645	JOIN_SOLLC ame: Full=MADS-box JOINTLESS ame: Full=
Cup000009g009664	ANT_ARATH ame: Full=AP2-like ethylene-responsive transcription factor ANT ame: Full=Complementing a kinase C mutant 1 ame: Full= AINTEGUMENTA ame: Full= DRAGON ame: Full= OVULE MUTANT
Cup000009g009689	RBPS2_MOUSE ame: Full=RNA-binding with multiple splicing 2
Cup000009g009690	ERF10_ARATH ame: Full=Ethylene-responsive transcription factor ERF010
Cup000009g009696	ERF76_ARATH ame: Full=Ethylene-responsive transcription factor 11 Short= 11 ame: Full=Ethylene-responsive element-binding factor 11 Short=EREBP-11
Cup000009g009712	PSBO_TOBAC ame: Full=Oxygen-evolving enhancer chloroplastic Short=OEE1 ame: Full=33 kDa subunit of oxygen evolving system of photosystem II ame: Full=33 kDa thylakoid membrane ame: Full=OEC 33 kDa subunit Flags: Precursor
Cup000009g009731	RP25L_MOUSE ame: Full=Ribonuclease P subunit p25 Short=RNase P subunit-like p25 ame: Full=Rpp25
Cup000009g009746	PMTQ_ARATH ame: Full=Probable methyltransferase PMT26
Cup000009g009761	SNX1_ARATH ame: Full=Sorting nexin 1 Short= 1 ame: Full=Vacuolar sorting-associated 5 homolog
Cup000009g009763	PP187_ARATH ame: Full=Pentatricopeptide repeat-containing At2g36240
Cup000009g009785	2A5B_ARATH ame: Full=Serine threonine phosphatase 2A 57 kDa regulatory subunit B beta isoform Short= beta Short= B beta isoform
Cup000009g009790.A	Y4757_DICDI ame: Full=OTU domain-containing DDB_G0284757
Cup000009g009790.A2	TCP11_ARATH ame: Full=Transcription factor TCP11
Cup000009g009795	ARFR_ORYSJ ame: Full=Auxin response factor 18 ame: Full= 10
Cup000009g009798	FLA11_ARATH ame: Full=Fasciclin-like arabinogalactan 11 Flags: Precursor
Cup000009g009823	NFD6_ARATH ame: Full= NUCLEAR FUSION DEFECTIVE chloroplastic mitochondrial Flags: Precursor
Cup000009g009846	STIL3_ARATH ame: Full= STICHEL-like 3
Cup000009g009849	AG_TOBAC ame: Full=Floral homeotic AGAMOUS ame: Full=NAG1
Cup000009g009866	OEP7_ARATH ame: Full=Outer envelope membrane 7 Short= 7
Cup000009g009870.A2	ERO1_ARATH ame: Full=Endoplasmic reticulum oxidoreductin-1 Flags: Precursor
Cup000009g009876	SKI19_ARATH ame: Full=F-box SKIP19 ame: Full=F-box LRR-repeat 20 ame: Full=SKP1-interacting partner 19
Cup000009g009877	BRCA1_ARATH ame: Full= BREAST CANCER SUSCEPTIBILITY 1 homolog Short= 1
Cup000009g009902	TRXO1_ARATH ame: Full=Thioredoxin mitochondrial Short= rxo1 Flags: Precursor
Cup000009g009932	CB21_CUCSA ame: Full=Chlorophyll a-b binding of LHCII type chloroplastic Short=CAB Short=LHCP Flags: Precursor
Cup000009g009987	SKI34_ARATH ame: Full= SKIP34 ame: Full=SKP1-interacting partner 34
Cup000009g009993	IDL2_ARATH ame: Full= IDA-LIKE 2 Flags: Precursor
Cup000009g009997	GLYM_PEA ame: Full=Serine mitochondrial Short=SHMT ame: Full=Glycine hydroxymethyltransferase ame: Full=Serine methylase Flags: Precursor
Cup000009g010011	BAME1_ARATH ame: Full=Leucine-rich repeat receptor-like serine threonine- kinase BAM1 ame: Full= BARELY ANY MERISTEM 1 Flags: Precursor
Cup000009g010021	PALY_VITVI ame: Full=Phenylalanine ammonia-lyase
Cup000009g010024	ACR4L_ARATH ame: Full=Serine threonine- kinase ACR4 ame: Full= CRINKLY 4 Short= 4 Flags: Precursor
Cup000009g010035	RAP24_ARATH ame: Full=Ethylene-responsive transcription factor RAP2-4 ame: Full=Ethylene-responsive transcription factor ERF059 ame: Full= RELATED TO APETALA2 4
Cup000009g010041	DNJB4_PONAB ame: Full= homolog subfamily B member 4
Cup000009g010043	SR54C_ARATH ame: Full=Signal recognition particle 54 kDa chloroplastic Short=54 chloroplast Short=54CP Short=SRP54 Short=cpSRP54 ame: Full=FFC Flags: Precursor
Cup000009g010045	GRF2_ARATH ame: Full=Growth-regulating factor 2 Short= 2 ame: Full=Transcription activator GRF2
Cup000009g010058	SBT22_ARATH ame: Full=Subtilisin-like protease ame: Full=Subtilase subfamily 2 member 2 Short= Flags: Precursor
Cup000009g010070	PYRH_SYNJA ame: Full=Uridylate kinase Short=UK ame: Full=Uridine monophosphate kinase Short=UMP kinase Short=UMPK
Cup000009g010074	IDD1_ARATH ame: Full= indeterminate-domain 1 ame: Full= ENHYDROUS
Cup000009g010078	HDHD3_MOUSE ame: Full=Haloacid dehalogenase-like hydrolase domain-containing 3
Cup000009g010089	APF1_ARATH ame: Full=Aspartyl protease family 1 Flags: Precursor
Cup000009g010097	H1_SOLPN ame: Full=Histone H1
Cup000009g010115	CHUP1_ARATH ame: Full= chloroplastic ame: Full= CHLOROPLAST UNUSUAL POSITIONING 1
Cup000009g010126	LRP1C_ARATH ame: Full=La-related 1C Short= 1c
Cup000010g010134	PYRP2_ARATH ame: Full=5-amino-6-(5-phospho-D-ribitylamino)uracil chloroplastic Short= yrP2 ame: Full=5-amino-6-ribitylamino-2,4(1H,3H)-pyrimidinedione 5 -phosphate phosphatase Short=ARPP phosphatase ame: Full=Haloacid dehalogenase-like hydrolase domain-containing Flags: Precursor
Cup000010g010154	GAT2_ARATH ame: Full=Probable GABA transporter 2
Cup000010g010161	SDL5A_SOYBN ame: Full=Dynamin-related 5A ame: Full=Soybean dynamin 5A Short=SDL5A
Cup000010g010164	ARFI_ARATH ame: Full=Auxin response factor 9
Cup000010g010173	SPS2_ARATH ame: Full=Solanesyl diphosphate synthase chloroplastic Short= 2 ame: Full=All-trans-nonaprenyl-diphosphate synthase 2 (geranylgeranyl-diphosphate specific) Flags: Precursor
Cup000010g010177.A2	GSTX4_TOBAC ame: Full=Probable glutathione S-transferase ame: Full=Auxin-induced PCNT107
Cup000010g010177.A3	GSTXC_TOBAC ame: Full=Probable glutathione S-transferase parC ame: Full=Auxin-regulated parC
Cup000010g010177.A4	GSTX4_TOBAC ame: Full=Probable glutathione S-transferase ame: Full=Auxin-induced PCNT107
Cup000010g010177.A5	GSTUJ_ARATH ame: Full=Glutathione S-transferase U19 Short= 19 ame: Full=GST class-tau member 19 ame: Full=Glutathione S-transferase 8
Cup000010g010196	FHY3_ARATH ame: Full= FAR-RED ELONGATED HYPOCOTYL 3
Cup000010g010199	ABAH1_ARATH ame: Full=Abscisic acid 8 -hydroxylase 1 Short=ABA 8 -hydroxylase 1 ame: Full=Cytochrome P450 707A1
Cup000010g010218.A2	YCF2_SPIOL ame: Full= Ycf2
Cup000010g010236	3HID3_ARATH ame: Full=Probable 3-hydroxyisobutyrate dehydrogenase-like mitochondrial Short=HIBADH-like
Cup000010g010251	Y5713_ARATH ame: Full=PI-PLC X domain-containing At5g67130 Flags: Precursor
Cup000010g010252	PUB26_ARATH ame: Full=U-box domain-containing 26 ame: Full=Plant U-box 26 ame: Full=RING-type E3 ubiquitin transferase PUB26
Cup000010g010256	UFOG7_FRAAN ame: Full=UDP-glucose flavonoid 3-O-glucosyltransferase 7 ame: Full=Flavonol 3-O-glucosyltransferase 7 Short= 7
Cup000010g010278	TBA_PRUDU ame: Full=Tubulin alpha chain
Cup000010g010283	SYDM_ARATH ame: Full=Aspartate--tRNA chloroplastic mitochondrial ame: Full=Aspartyl-tRNA synthetase Short=
Cup000010g010314	EF106_ARATH ame: Full=Ethylene-responsive transcription factor ERF106
Cup000010g010319	TDR_ARATH ame: Full=Leucine-rich repeat receptor kinase TDR ame: Full= PHLOEM INTERCALATED WITH XYLEM ame: Full=Tracheary element differentiation inhibitory factor receptor Short= Short=TDIF receptor Flags: Precursor
Cup000010g010372	MAKR4_ARATH ame: Full=Probable membrane-associated kinase regulator 4
Cup000010g010385	CSPLI_POPTR ame: Full=CASP 4C2 Short= 4C2
Cup000010g010397.A	DAR2_ARATH ame: Full= DA1-related 2
Cup000010g010397.A2	DAR2_ARATH ame: Full= DA1-related 2
Cup000010g010397.A3	DAR2_ARATH ame: Full= DA1-related 2
Cup000010g010398	ADNT1_ARATH ame: Full=Mitochondrial adenine nucleotide transporter ADNT1 ame: Full=Adenine nucleotide transporter 1
Cup000010g010401.A	UGT8_CATRO ame: Full=7-deoxyloganetic acid glucosyltransferase ame: Full=UDP-glucose glucosyltransferase 8 Short= 8 ame: Full=UDP-glycosyltransferase 709C2
Cup000010g010401.A3	UGT8_CATRO ame: Full=7-deoxyloganetic acid glucosyltransferase ame: Full=UDP-glucose glucosyltransferase 8 Short= 8 ame: Full=UDP-glycosyltransferase 709C2
Cup000010g010492	FHY3_ARATH ame: Full= FAR-RED ELONGATED HYPOCOTYL 3
Cup000010g010501	RTNLH_ARATH ame: Full=Reticulon B8 Short= 8
Cup000010g010502	HMG13_ARATH ame: Full=High mobility group B 13 ame: Full=Nucleosome chromatin assembly factor group D 13
Cup000010g010506	VQ1_ARATH ame: Full=VQ motif-containing 1 Short= 1
Cup000010g010518	EMF2_ARATH ame: Full=Polycomb group EMBRYONIC FLOWER 2
Cup000010g010523	UGE4_ORYSJ ame: Full=UDP-glucose 4-epimerase 4 Short= -4 ame: Full=UDP-galactose 4-epimerase 4
Cup000010g010544	OLEO3_ARATH ame: Full=Oleosin kDa
Cup000010g010548	SYYM_ARATH ame: Full=Tyrosine--tRNA chloroplastic mitochondrial ame: Full= EMBRYO DEFECTIVE 2768 ame: Full= EMBRYONIC FACTOR 31 ame: Full=Tyrosyl-tRNA synthetase Short= Flags: Precursor
Cup000010g010549	CRF2_ARATH ame: Full=Ethylene-responsive transcription factor CRF2 ame: Full= CYTOKININ RESPONSE FACTOR 2
Cup000010g010554	TRP3_ARATH ame: Full=Telomere repeat-binding 3 ame: Full= TRF-LIKE 9 ame: Full=Telomeric DNA-binding 2 Short= 2
Cup000010g010555	UGT8_CATRO ame: Full=7-deoxyloganetic acid glucosyltransferase ame: Full=UDP-glucose glucosyltransferase 8 Short= 8 ame: Full=UDP-glycosyltransferase 709C2
Cup000010g010562	UGGG_ARATH ame: Full=UDP-glucose:glyco glucosyltransferase ame: Full=EMS-mutagenized BRI1 suppressor 1 ame: Full= PRIORITY IN SWEET LIFE 2 Flags: Precursor
Cup000010g010564	PSY_DAUCA ame: Full=Phytoene chloroplastic Flags: Precursor
Cup000010g010568	GH32_ARATH ame: Full=Indole-3-acetic acid-amido synthetase ame: Full=Auxin-responsive GH3 2 Short= 3-2 ame: Full= YADOKARI 1
Cup000010g010574	HEI10_ARATH ame: Full=E3 ubiquitin- ligase CCNB1IP1 homolog ame: Full=RING finger-containing HEI10 ame: Full=RING-type E3 ubiquitin transferase HEI10
Cup000010g010583	NCED1_PHAVU ame: Full=9-cis-epoxycarotenoid dioxygenase chloroplastic ame: Full= 1 Flags: Precursor
Cup000010g010589	SCL23_ARATH ame: Full=Scarecrow 23 Short= 23 ame: Full=GRAS family 28 Short= -28
Cup000010g010593	Y5830_ARATH ame: Full=Probable inactive receptor kinase At5g58300 Flags: Precursor
Cup000010g010595	CUCM1_CUCME ame: Full=Cucumisin ame: Allergen=Cuc m 1 Flags: Precursor
Cup000010g010604	XPO1A_ARATH ame: Full= EXPORTIN 1A Short= 1 Short= 1 ame: Full= HEAT-INTOLERANT 2
Cup000010g010621	PUM12_ARATH ame: Full=Pumilio homolog 12 Short=APUM-12 Short= 12
Cup000010g010623	GATL9_ARATH ame: Full=Probable galacturonosyltransferase-like 9 ame: Full=Like glycosyl transferase 8
Cup000010g010632	VQ22_ARATH ame: Full=VQ motif-containing 22 Short= 22
Cup000010g010657	G2OX8_ARATH ame: Full=Gibberellin 2-beta-dioxygenase 8 ame: Full=GA 2-oxidase 8 ame: Full=Gibberellin 2-beta-hydroxylase 8 ame: Full=Gibberellin 2-oxidase 8
Cup000010g010658	WRK55_ARATH ame: Full=WRKY transcription factor 55 ame: Full=WRKY DNA-binding 55
Cup000010g010659	AIR12_ARATH ame: Full=Auxin-induced in root cultures 12 Flags: Precursor
Cup000010g010663	DIR24_ARATH ame: Full=Dirigent 24 Short= 24 Flags: Precursor
Cup000010g010679	RK10_TOBAC ame: Full=50S ribosomal chloroplastic ame: Full=CL10 Flags: Precursor
Cup000010g010681	RS16_GOSHI ame: Full=40S ribosomal S16
Cup000010g010683	RIBA1_ARATH ame: Full=Bifunctional riboflavin biosynthesis RIBA chloroplastic Short= 1 Includes: ame: Full=3,4-dihydroxy-2-butanone 4-phosphate synthase Short=DHBP synthase Includes: ame: Full=GTP cyclohydrolase-2 ame: Full=GTP cyclohydrolase II Flags: Precursor
Cup000010g010686	EF109_ARATH ame: Full=Ethylene-responsive transcription factor ERF109
Cup000010g010700	WRK41_ARATH ame: Full=Probable WRKY transcription factor 41 ame: Full=WRKY DNA-binding 41
Cup000010g010708.A2	FTSI1_ARATH ame: Full=Probable inactive ATP-dependent zinc metalloprotease FTSHI chloroplastic Short= 1 ame: Full= ACCUMULATION AND REPLICATION OF CHLOROPLASTS 1 Short= ARC1 ame: Full= FTSH INACTIVE PROTEASE 1 Flags: Precursor
Cup000010g010724	CAAT8_ARATH ame: Full=Cationic amino acid transporter vacuolar
Cup000010g010737	TIF5A_ARATH ame: Full= TIFY 5A ame: Full=Jasmonate ZIM domain-containing 8
Cup000010g010747	Y1607_METJA ame: Full=Uncharacterized glycosyltransferase MJ1607
Cup000010g010817	KPYA_RICCO ame: Full=Pyruvate kinase isozyme chloroplastic Flags: Precursor
Cup000010g010823.A2	MAD27_ORYSJ ame: Full=MADS-box transcription factor 27 ame: Full= 27 ame: Full=RMADS218
Cup000010g010839	Y1063_ARATH ame: Full=Inactive leucine-rich repeat receptor-like serine threonine- kinase At1g60630 Flags: Precursor
Cup000010g010840	BAK1_ARATH ame: Full=BRASSINOSTEROID INSENSITIVE 1-associated receptor kinase 1 Short= 1 Short=BRI1-associated receptor kinase 1 ame: Full= ELONGATED ame: Full=Somatic embryogenesis receptor kinase 3 Short= 3 ame: Full=Somatic embryogenesis receptor-like kinase 3 Flags: Precursor
Cup000010g010863	PME2_CITSI ame: Full=Pectinesterase 2 Short=PE 2 ame: Full=Pectin methylesterase Flags: Precursor
Cup000010g010872	Y232_RICCO ame: Full=Glycosyltransferase family 92 RCOM_0530710
Cup000010g010962.A2	POT2_ARATH ame: Full=Potassium transporter 2 Short= 2 Short= 2 Short= 2
Cup000010g010990	ACFR1_ARATH ame: Full=Transmembrane ascorbate ferrireductase 1 ame: Full=Cytochrome b561 Short=Artb561-1 Short= ytb561 ame: Full= ame: Full=Tonoplast Cyt-b561 Short=TCytb
Cup000010g011023	Y2267_ARATH ame: Full=Probable inactive receptor kinase At2g26730 Flags: Precursor
Cup000010g011028	DIT21_ARATH ame: Full=Dicarboxylate transporter chloroplastic ame: Full= 1 ame: Full=Glutamate malate translocator Flags: Precursor
Cup000010g011031	Y1105_ARATH ame: Full=Probable receptor kinase At1g11050 Flags: Precursor
Cup000010g011035	SMR4_ARATH ame: Full=Cyclin-dependent kinase inhibitor SMR4 ame: Full= SIAMESE-RELATED 4
Cup000010g011040	ZAT11_ARATH ame: Full=Zinc finger ZAT11
Cup000010g011043	PME17_ARATH ame: Full=Probable pectinesterase pectinesterase inhibitor 17 Includes: ame: Full=Pectinesterase inhibitor 17 ame: Full=Pectin methylesterase inhibitor 17 Includes: ame: Full=Pectinesterase 17 Short=PE 17 ame: Full=Pectin methylesterase 17 Short= 17 Flags: Precursor
Cup000010g011048	RHC2A_ARATH ame: Full=Probable E3 ubiquitin- ligase RHC2A ame: Full=RING-H2 finger C2a ame: Full=RING-H2 zinc finger RHC2a ame: Full=RING-type E3 ubiquitin transferase RHC2A
Cup000010g011066	THYN1_CHICK ame: Full=Thymocyte nuclear 1 ame: Full=Thymocyte Thy28 Short=cThy28
Cup000010g011077	VQ1_ARATH ame: Full=VQ motif-containing 1 Short= 1
Cup000010g011078	NHL6_ARATH ame: Full=NDR1 HIN1 6
Cup000010g011084	AGP30_ARATH ame: Full=Non-classical arabinogalactan 30 Short= 30 Flags: Precursor
Cup000010g011097	NDHS_ARATH ame: Full=NAD(P)H-quinone oxidoreductase subunit chloroplastic ame: Full=NAD(P)H dehydrogenase subunit S Short=NDH subunit S ame: Full=NADH-plastoquinone oxidoreductase subunit S ame: Full= CHLORORESPIRATORY REDUCTION 31 Flags: Precursor
Cup000010g011105	PMEI7_ARATH ame: Full=Pectinesterase inhibitor 7 ame: Full=Pectin methylesterase inhibitor 7 Short= 7 Flags: Precursor
Cup000010g011151	BAG1_ARATH ame: Full=BAG family molecular chaperone regulator 1 ame: Full=Bcl-2-associated athanogene 1
Cup000010g011157	HERK_ARATH ame: Full=Receptor kinase HERK 1 ame: Full= HERCULES RECEPTOR KINASE 1 Flags: Precursor
Cup000011g011216	DREB3_ARATH ame: Full=Dehydration-responsive element-binding 3 ame: Full= TINY 2
Cup000011g011259	PPR21_ARATH ame: Full=Pentatricopeptide repeat-containing chloroplastic ame: Full= ORGANELLE TRANSCRIPT PROCESSING 82 Flags: Precursor
Cup000011g011283.A2	PIX7_ARATH ame: Full=Probable serine threonine- kinase PIX7
Cup000011g011303	FAD6C_SOYBN ame: Full=Omega-6 fatty acid chloroplastic Flags: Precursor
Cup000011g011379	RS71_ARATH ame: Full=40S ribosomal S7-1
Cup000011g011391	DIR17_ARATH ame: Full=Dirigent 17 Short= 17
Cup000011g011419	DCTP1_MOUSE ame: Full=dCTP pyrophosphatase 1 ame: Full=Deoxycytidine-triphosphatase 1 Short=dCTPase 1 ame: Full=RS21-C6
Cup000011g011423	PP439_ARATH ame: Full=Pentatricopeptide repeat-containing mitochondrial Flags: Precursor
Cup000011g011427	GDL31_ARATH ame: Full=GDSL esterase lipase At1g74460 ame: Full=Extracellular lipase At1g74460 Flags: Precursor
Cup000011g011450	PER41_ARATH ame: Full=Peroxidase 41 Short=Atperox P41 Flags: Precursor
Cup000011g011490	PPA27_ARATH ame: Full=Probable inactive purple acid phosphatase 27 Flags: Precursor
Cup000011g011533	XXT5_ARATH ame: Full=Probable xyloglucan 6-xylosyltransferase 5 ame: Full= glycosyltransferase 5 Short= 5
Cup000011g011539	OLE16_BROSE ame: Full=Oleosin 16 kDa
Cup000011g011543	CIPK6_ARATH ame: Full=CBL-interacting serine threonine- kinase 6 ame: Full=SNF1-related kinase ame: Full=SOS2 kinase PKS4 ame: Full=SOS3-interacting 3
Cup000011g011556	Y2241_ARATH ame: Full= leucine-rich repeat receptor-like serine threonine- kinase At2g24130 Flags: Precursor
Cup000011g011567	RM02_ARATH ame: Full=60S ribosomal mitochondrial
Cup000011g011579	PMA2_SOLLC ame: Full=Plasma membrane ATPase 2 ame: Full=Proton pump 2
Cup000011g011588	ALPL_ARATH ame: Full= ALP1-like
Cup000011g011589	EFTU1_SOYBN ame: Full=Elongation factor chloroplastic Short=EF-Tu Flags: Precursor
Cup000011g011601	GLT2_ARATH ame: Full=Germin subfamily T member 2 Flags: Precursor
Cup000011g011654	MSL10_ARATH ame: Full=Mechanosensitive ion channel 10 ame: Full=Mechanosensitive channel of small conductance-like 10 ame: Full= -Like 10 Short= 10
Cup000011g011663	AAE17_ARATH ame: Full=Probable acyl-activating enzyme peroxisomal
Cup000011g011666	CDA1_ARATH ame: Full=Cytidine deaminase 1 Short=At-CDA1
Cup000011g011686	ILVB1_TOBAC ame: Full=Acetolactate synthase chloroplastic ame: Full=ALS I ame: Full=Acetohydroxy-acid synthase I ame: Full=Acetolactate synthase I Flags: Precursor
Cup000011g011688	CHIL4_MOUSE ame: Full=Chitinase 4 ame: Full=Chitinase-3 4 ame: Full=Secreted Ym2 Flags: Precursor
Cup000011g011696	Y2424_ARATH ame: Full=BTB POZ domain-containing At2g24240
Cup000011g011713	PALY_PINTA ame: Full=Phenylalanine ammonia-lyase
Cup000011g011725	TM258_CAEEL ame: Full=Transmembrane 258 homolog
Cup000011g011744	PME53_ARATH ame: Full=Probable pectinesterase 53 Short=PE 53 ame: Full=Pectin methylesterase 53 Short= 53 Flags: Precursor
Cup000011g011768	Y2267_ARATH ame: Full=Probable inactive receptor kinase At2g26730 Flags: Precursor
Cup000011g011782.A	DNJ49_ARATH ame: Full=Chaperone dnaJ 49 Short= jC49 Short= 49
Cup000011g011782.A2	DNJ49_ARATH ame: Full=Chaperone dnaJ 49 Short= jC49 Short= 49
Cup000011g011782.A3	RRS1_ARATH ame: Full=Ribosome biogenesis regulatory homolog
Cup000011g011789	NUP1_ARATH ame: Full=Nuclear pore complex NUP1 ame: Full=Nuclear pore complex NUP136 ame: Full=Nucleoporin 1 ame: Full=Nucleoporin 136
Cup000011g011813	STP7_ARATH ame: Full=Sugar transport 7 ame: Full=Hexose transporter 7
Cup000011g011825	Y2242_ARATH ame: Full=Probable LRR receptor-like serine threonine- kinase At2g24230 Flags: Precursor
Cup000011g011839	AP2L1_ARATH ame: Full=AP2-like ethylene-responsive transcription factor At1g16060
Cup000011g011849	ATL13_ARATH ame: Full=RING-H2 finger ATL13 ame: Full=RING-type E3 ubiquitin transferase ATL13
Cup000011g011854	YO059_YEAST ame: Full= lipase YOR059C
Cup000011g011875.A	POLX_TOBAC ame: Full=Retrovirus-related Pol poly from transposon TNT 1-94 Includes: ame: Full=Protease Includes: ame: Full=Reverse transcriptase Includes: ame: Full=Endonuclease
Cup000011g011875.A2	WRK11_ARATH ame: Full=Probable WRKY transcription factor 11 ame: Full=WRKY DNA-binding 11
Cup000011g011877.A2	RIOX2_MOUSE ame: Full=Ribosomal oxygenase 2 ame: Full=Bifunctional lysine-specific demethylase and histidyl-hydroxylase MINA ame: Full=Histone lysine demethylase MINA ame: Full=MYC-induced nuclear antigen
Cup000011g011882	PRK1_ARATH ame: Full=Pollen receptor-like kinase 1 Short= 1 ame: Full=LRR receptor-like serine threonine- kinase RLK Flags: Precursor
Cup000011g011919	NC2B_ARATH ame: Full= Dr1 homolog ame: Full=Negative cofactor 2-beta homolog Short=NC2-beta homolog
Cup000011g011922	MYBS1_ORYSJ ame: Full=Transcription factor MYBS1 ame: Full=Myb-related S1 Short= 1 ame: Full=Syringolide-induced 1-3-1B
Cup000011g011946	YDR2_SCHPO ame: Full=Uncharacterized endoplasmic reticulum membrane
Cup000011g011994	FRO8_ARATH ame: Full=Ferric reduction oxidase mitochondrial Short= 8 ame: Full=Ferric-chelate reductase 8 Flags: Precursor
Cup000011g011999	SBIR1_ARATH ame: Full=Leucine-rich repeat receptor-like serine threonine tyrosine- kinase SOBIR1 ame: Full= EVERSHED ame: Full= SUPPRESSOR OF BIR1-1 Flags: Precursor
Cup000011g012000	MHF2_ARATH ame: Full= MHF2 homolog Short= 2
Cup000011g012032.A2	SCP45_ARATH ame: Full=Serine carboxypeptidase-like 45 Flags: Precursor
Cup000011g012040	TSN1_ARATH ame: Full=Ribonuclease TUDOR 1 Short= udor1 Short=TUDOR-SN 1
Cup000011g012053	TCP14_ARATH ame: Full=Transcription factor TCP14
Cup000011g012069	LRX4_ARATH ame: Full=Leucine-rich repeat extensin 4 Short= 4 Short=LRR EXTENSIN4 ame: Full=Cell wall hydroxyproline-rich glyco Flags: Precursor
Cup000011g012071	UCC1_ARATH ame: Full=Uclacyanin 1 Flags: Precursor
Cup000011g012078.A	BICC1_MOUSE ame: Full= bicaudal C homolog 1 Short=Bic-C
Cup000011g012082.A	POLX_TOBAC ame: Full=Retrovirus-related Pol poly from transposon TNT 1-94 Includes: ame: Full=Protease Includes: ame: Full=Reverse transcriptase Includes: ame: Full=Endonuclease
Cup000011g012089	HIP7_ARATH ame: Full=Heavy metal-associated isoprenylated plant 7 Short= 07 ame: Full=Farnesylated 3 Short= 3 Flags: Precursor
Cup000011g012100	AATPK_ARATH ame: Full=AAA-ATPase At5g57480 Flags: Precursor
Cup000011g012103	DTX16_ARATH ame: Full= DETOXIFICATION 16 Short= 16 ame: Full=Multidrug and toxic compound extrusion 16 Short=MATE 16
Cup000011g012113	Y9963_DICDI ame: Full=Probable serine threonine- kinase DDB_G0272254
Cup000011g012125	C3H49_ARATH ame: Full=Zinc finger CCCH domain-containing 49 Short= 3H49
Cup000011g012143	Y5005_ARATH ame: Full=Probable receptor kinase At5g20050 Flags: Precursor
Cup000011g012151	PP438_ARATH ame: Full=Pentatricopeptide repeat-containing mitochondrial ame: Full=PPR PROTEIN LOCALIZED TO THE NUCLEUS AND MITOCHONDRIA 1 Flags: Precursor
Cup000011g012158	CA4_ARATH ame: Full=Chlorophyll a-b binding chloroplastic ame: Full=LHCI type III CAB-4 Flags: Precursor
Cup000011g012171	PGES2_DANRE ame: Full=Prostaglandin E synthase 2 ame: Full=Microsomal prostaglandin E synthase 2 Short=mPGES-2
Cup000011g012172	WDR11_HUMAN ame: Full=WD repeat-containing 11 ame: Full=Bromodomain and WD repeat-containing 2 ame: Full=WD repeat-containing 15
Cup000011g012175	JGB_ARATH ame: Full= JINGUBANG
Cup000011g012178	AP2L1_ARATH ame: Full=AP2-like ethylene-responsive transcription factor At1g16060
Cup000011g012181	MPCP3_ARATH ame: Full=Mitochondrial phosphate carrier mitochondrial ame: Full=Mitochondrial phosphate transporter 3 Short=MPT3 ame: Full=Phosphate transporter 3 1 Flags: Precursor
Cup000011g012186	EBF1_ARATH ame: Full=EIN3-binding F-box 1 ame: Full=F-box LRR-repeat 6
Cup000011g012202	CML19_ORYSJ ame: Full= calcium-binding CML19 ame: Full=Calmodulin 19
Cup000012g012337	FAF3_ARATH ame: Full= FANTASTIC FOUR 3
Cup000012g012350	DCAM4_ARATH ame: Full=S-adenosylmethionine decarboxylase proenzyme 4 Short= etDC4 Contains: ame: Full=S-adenosylmethionine decarboxylase 1 alpha chain Contains: ame: Full=S-adenosylmethionine decarboxylase 1 beta chain ame: Full= BUSHY AND DWARF 2 Flags: Precursor
Cup000012g012353.A2	AHP1_ARATH ame: Full=Histidine-containing phosphotransfer 1
Cup000012g012373	UXS2_ARATH ame: Full=UDP-glucuronic acid decarboxylase 2 ame: Full=UDP-XYL synthase 2 ame: Full=UDP-glucuronate decarboxylase 2 Short=UGD Short=UXS-2 ame: Full=dTDP-glucose 4-6-dehydratase homolog D18
Cup000012g012387	EDR1_ARATH ame: Full=Serine threonine- kinase EDR1 ame: Full=MAPKK kinase EDR1 ame: Full= ENHANCED DISEASE RESISTANCE 1 Short= 1 ame: Full=Serine threonine tyrosine- kinase 10
Cup000012g012388	HYPK_MOUSE ame: Full=Huntingtin-interacting K ame: Full=Huntingtin yeast partner K
Cup000012g012390	BH147_ARATH ame: Full=Transcription factor bHLH147 ame: Full=ATBS1 interacting factor 3 ame: Full=Basic helix-loop-helix 147 Short= 147 Short=bHLH 147 ame: Full=Transcription factor EN 142 ame: Full=bHLH transcription factor bHLH147
Cup000012g012397.A	RR1_SPIOL ame: Full=30S ribosomal chloroplastic ame: Full=CS1 ame: Full=Chloroplastic small ribosomal subunit bS1c Flags: Precursor
Cup000012g012397.A2	RR1_SPIOL ame: Full=30S ribosomal chloroplastic ame: Full=CS1 ame: Full=Chloroplastic small ribosomal subunit bS1c Flags: Precursor
Cup000012g012412.A2	FTIP1_ARATH ame: Full=FT-interacting 1
Cup000012g012437	PAP11_ARATH ame: Full=Probable plastid-lipid-associated 11 ame: Full=Fibrillin-9
Cup000012g012466	FLA8_ARATH ame: Full=Fasciclin-like arabinogalactan 8 Short= 8 Flags: Precursor
Cup000012g012486	MFPA_CUCSA ame: Full=Glyoxysomal fatty acid beta-oxidation multifunctional MFP-a Includes: ame: Full=Enoyl- hydratase 3-2-trans-enoyl- isomerase 3-hydroxybutyryl- epimerase Includes: ame: Full=3-hydroxyacyl- dehydrogenase
Cup000012g012487	ATL16_ARATH ame: Full=RING-H2 finger ATL16 ame: Full=RING-type E3 ubiquitin transferase ATL16
Cup000012g012494	DCAM4_ARATH ame: Full=S-adenosylmethionine decarboxylase proenzyme 4 Short= etDC4 Contains: ame: Full=S-adenosylmethionine decarboxylase 1 alpha chain Contains: ame: Full=S-adenosylmethionine decarboxylase 1 beta chain ame: Full= BUSHY AND DWARF 2 Flags: Precursor
Cup000012g012503	GAOXL_ARATH ame: Full=Gibberellin 20-oxidase
Cup000012g012518	MLO1_ARATH ame: Full=MLO 1 Short= lo1 ame: Full=MLO homolog 1 Short= lo-H1
Cup000012g012522	GATB_RICCO ame: Full=Glutamyl-tRNA(Gln) amidotransferase subunit chloroplastic mitochondrial Short=Glu- subunit B
Cup000012g012536	FLA8_ARATH ame: Full=Fasciclin-like arabinogalactan 8 Short= 8 Flags: Precursor
Cup000012g012548	ERF98_ARATH ame: Full=Ethylene-responsive transcription factor ERF098
Cup000012g012558	MFPA_CUCSA ame: Full=Glyoxysomal fatty acid beta-oxidation multifunctional MFP-a Includes: ame: Full=Enoyl- hydratase 3-2-trans-enoyl- isomerase 3-hydroxybutyryl- epimerase Includes: ame: Full=3-hydroxyacyl- dehydrogenase
Cup000012g012565	P2C73_ARATH ame: Full=Probable phosphatase 2C 73 Short= 2C73 ame: Full= 6 7
Cup000012g012575	DXS_CAPAN ame: Full=Probable 1-deoxy-D-xylulose-5-phosphate chloroplastic Short=1-deoxyxylulose-5-phosphate synthase Short=DXP synthase Short=DXPS ame: Full= 2 Flags: Precursor
Cup000012g012579	MFPA_CUCSA ame: Full=Glyoxysomal fatty acid beta-oxidation multifunctional MFP-a Includes: ame: Full=Enoyl- hydratase 3-2-trans-enoyl- isomerase 3-hydroxybutyryl- epimerase Includes: ame: Full=3-hydroxyacyl- dehydrogenase
Cup000012g012583	CSN7_ARATH ame: Full=COP9 signalosome complex subunit 7 Short=CSN complex subunit 7 ame: Full= FUSCA 5
Cup000012g012586	ANM14_ARATH ame: Full=Probable histone-arginine methyltransferase Short= 14 ame: Full=Coactivator-associated methyltransferase 1B ame: Full= arginine N-methyltransferase 4A Short= 4A
Cup000012g012592	CSPL5_VITVI ame: Full=CASP 1E2 Short= 1E2
Cup000012g012603	MFPA_CUCSA ame: Full=Glyoxysomal fatty acid beta-oxidation multifunctional MFP-a Includes: ame: Full=Enoyl- hydratase 3-2-trans-enoyl- isomerase 3-hydroxybutyryl- epimerase Includes: ame: Full=3-hydroxyacyl- dehydrogenase
Cup000012g012620	ATL59_ARATH ame: Full=E3 ubiquitin- ligase ATL59 ame: Full=RING-H2 finger ATL59 ame: Full=RING-type E3 ubiquitin transferase ATL59
Cup000012g012684	BLUS1_ARATH ame: Full=Serine threonine- kinase BLUS1 ame: Full= BLUE LIGHT SIGNALING 1
Cup000012g012689.A2	SEOB_ARATH ame: Full= SIEVE ELEMENT OCCLUSION B Short= b ame: Full= SIEVE ELEMENT OCCLUSION-RELATED 1 Short= 1
Cup000012g012690.A2	SEOB_ARATH ame: Full= SIEVE ELEMENT OCCLUSION B Short= b ame: Full= SIEVE ELEMENT OCCLUSION-RELATED 1 Short= 1
Cup000012g012709	SGS3_ORYSJ ame: Full= SUPPRESSOR OF GENE SILENCING 3 homolog Short= 3
Cup000012g012714	LOX5_ARATH ame: Full=Linoleate 9S-lipoxygenase chloroplastic ame: Full=Lipoxygenase 5 Short= 5
Cup000012g012720	RHF1A_ARATH ame: Full=E3 ubiquitin- ligase RHF1A ame: Full=RING-H2 finger F1a ame: Full=RING-H2 zinc finger RHF1a ame: Full=RING-type E3 ubiquitin transferase RHF1A
Cup000012g012751.A2	DTX55_ARATH ame: Full= DETOXIFICATION 55 Short= 55 ame: Full=Multidrug and toxic compound extrusion 55 Short=MATE 55 ame: Full= NOVEL ION CARRIER 3 Short= NIC3
Cup000012g012867	Y1515_ARATH ame: Full=Uncharacterized TPR repeat-containing At1g05150
Cup000012g012880	7SB1_SOYBN ame: Full=Basic 7S globulin ame: Full=SBg7S Short=Bg Contains: ame: Full=Basic 7S globulin high kDa subunit Contains: ame: Full=Basic 7S globulin low kDa subunit Flags: Precursor
Cup000012g012882	TIC_ARATH ame: Full= TIME FOR COFFEE
Cup000012g012885	FLA10_ARATH ame: Full=Fasciclin-like arabinogalactan 10 Flags: Precursor
Cup000012g012906.A4	POLX_TOBAC ame: Full=Retrovirus-related Pol poly from transposon TNT 1-94 Includes: ame: Full=Protease Includes: ame: Full=Reverse transcriptase Includes: ame: Full=Endonuclease
Cup000012g012906.A5	SDR2A_ARATH ame: Full=Short-chain dehydrogenase reductase 2a Short= 2a
Cup000012g012929	PEX16_ARATH ame: Full=Peroxisome biogenesis 16 ame: Full=Peroxin-16 Short= 16 Short= ex16p ame: Full= SHRUNKEN SEED 1
Cup000012g012937	CSN1_ARATH ame: Full=COP9 signalosome complex subunit 1 Short=CSN complex subunit 1 ame: Full=Constitutive photomorphogenesis 11 ame: Full= FUSCA 6
Cup000012g012982	TCP9_ARATH ame: Full=Transcription factor TCP9
Cup000013g012998	MOR1_ARATH ame: Full= MOR1 ame: Full= GEM1 ame: Full= GEMINI POLLEN 1 ame: Full= MICROTUBULE ORGANIZATION 1 ame: Full= RID5 ame: Full= ROOT INITIATION DEFECTIVE 5
Cup000013g013003	WRK14_ARATH ame: Full=Probable WRKY transcription factor 14 ame: Full=AR411 ame: Full=WRKY DNA-binding 14
Cup000013g013011	PP6R1_HUMAN ame: Full=Serine threonine- phosphatase 6 regulatory subunit 1 ame: Full=SAPS domain family member 1
Cup000013g013025.A2	JAC1_ARATH ame: Full=J domain-containing required for chloroplast accumulation response 1
Cup000013g013036	PFD6_CAEBR ame: Full=Probable prefoldin subunit 6
Cup000013g013037	C7111_SOLLC ame: Full=Cytochrome P450 710A11 ame: Full=C-22 sterol desaturase
Cup000013g013071	CIPKC_ARATH ame: Full=CBL-interacting serine threonine- kinase 12 ame: Full=SNF1-related kinase ame: Full=SOS2 kinase PKS8
Cup000013g013077	DSEL_ARATH ame: Full=Phospholipase A1-IIgamma ame: Full=DAD1-like seedling establishment-related lipase Short= Short=Phospholipase DSEL
Cup000013g013146	Y5780_ARATH ame: Full=BTB POZ domain-containing At5g47800
Cup000013g013147.A2	PHL7_ARATH ame: Full=Myb family transcription factor PHL7 ame: Full= PHR1-LIKE 7
Cup000013g013151	HNRPF_BOVIN ame: Full=Heterogeneous nuclear ribonucleo F Short=hnRNP F Contains: ame: Full=Heterogeneous nuclear ribonucleo N-terminally processed
Cup000013g013213	AB1K3_ARATH ame: Full= ACTIVITY OF BC1 COMPLEX KINASE chloroplastic Short=ABC1-LIKE KINASE 3 ame: Full= REPRESSOR OF BDR1 Flags: Precursor
Cup000013g013239	U91A1_ARATH ame: Full=UDP-glycosyltransferase 91A1
Cup000013g013247	WDR5A_ARATH ame: Full=COMPASS-like H3K4 histone methylase component WDR5A Short= 5A
Cup000013g013255	Y4370_ARATH ame: Full=DUF21 domain-containing At4g33700 ame: Full=CBS domain-containing CBSDUF6
Cup000013g013268	LBD38_ARATH ame: Full=LOB domain-containing 38 ame: Full=ASYMMETRIC LEAVES 2 40 Short=AS2 40
Cup000013g013270	SCL32_ARATH ame: Full=Scarecrow 32 Short= 32 ame: Full=GRAS family 18 Short= -18
Cup000013g013302	NFP_MEDTR ame: Full=Serine threonine receptor-like kinase NFP Short=RLK NFP ame: Full=Nod factor perception ame: Full=Nod-factor receptor 5 Flags: Precursor
Cup000013g013317	RP25L_MOUSE ame: Full=Ribonuclease P subunit p25 Short=RNase P subunit-like p25 ame: Full=Rpp25
Cup000013g013325	PUB27_ARATH ame: Full=U-box domain-containing 27 ame: Full=Plant U-box 27 ame: Full=RING-type E3 ubiquitin transferase PUB27
Cup000013g013334	DOGL1_ARATH ame: Full= DOG1-like 1
Cup000013g013340	PER72_ARATH ame: Full=Peroxidase 72 Short=Atperox P72 ame: Full=ATP6a ame: Full=PRXR8 Flags: Precursor
Cup000013g013350	OGR1_ORYSJ ame: Full=Pentatricopeptide repeat-containing mitochondrial ame: Full= OPAQUE AND GROWTH RETARDATION 1 Flags: Precursor
Cup000013g013369	BAME1_ARATH ame: Full=Leucine-rich repeat receptor-like serine threonine- kinase BAM1 ame: Full= BARELY ANY MERISTEM 1 Flags: Precursor
Cup000013g013385.A	CSPLT_ARATH ame: Full=CASP 5C1 Short= 5C1
Cup000013g013387	OBP2B_ARATH ame: Full=Oil body-associated 2B
Cup000013g013401	CSE_ARATH ame: Full=Caffeoylshikimate esterase ame: Full=Lysophospholipase 2 Short= 2
Cup000013g013413	SPHK1_ARATH ame: Full=Sphingosine kinase 1
Cup000013g013422	ERF08_ARATH ame: Full=Ethylene-responsive transcription factor ERF008
Cup000013g013429	ASIL2_ARATH ame: Full=Trihelix transcription factor ASIL2 ame: Full=6B-interacting 1-like 2 ame: Full=Trihelix DNA-binding ASIL2
Cup000013g013449	ZHD1_ORYSJ ame: Full=Zinc-finger homeodomain 1 Short= 1
Cup000013g013475	ATL41_ARATH ame: Full=E3 ubiquitin- ligase ATL41 ame: Full=RING-H2 finger ATL41 ame: Full=RING-type E3 ubiquitin transferase ATL41
Cup000013g013485	ASPP_AEDAE ame: Full=Lysosomal aspartic protease Flags: Precursor
Cup000013g013489	RM19_SCHPO ame: Full=54S ribosomal mitochondrial Flags: Precursor
Cup000013g013512	RL321_ARATH ame: Full=60S ribosomal L32-1
Cup000013g013518	ERF4_TOBAC ame: Full=Ethylene-responsive transcription factor 4 ame: Full=Ethylene-responsive element-binding factor 3 Short=EREBP-3 ame: Full=Ethylene-responsive element-binding factor 4 homolog ame: Full= 3
Cup000013g013519	RAH1E_ARATH ame: Full=Ras-related RABH1e Short= 1e
Cup000013g013524	VQ29_ARATH ame: Full=VQ motif-containing 29 Short= 29
Cup000013g013533	DOF15_ARATH ame: Full=Dof zinc finger Short=
Cup000013g013578	ERO1_ARATH ame: Full=Endoplasmic reticulum oxidoreductin-1 Flags: Precursor
Cup000013g013596.A2	PP419_ARATH ame: Full=Pentatricopeptide repeat-containing mitochondrial Flags: Precursor
Cup000013g013597	SBT56_ARATH ame: Full=Subtilisin-like protease ame: Full=Subtilase subfamily 5 member 6 Short= Flags: Precursor
Cup000013g013600	CAD1_ARATH ame: Full=MACPF domain-containing CAD1 ame: Full= CONSTITUTIVELY ACTIVATED CELL DEATH 1 Short= CAD1
Cup000013g013629	NFD6_ARATH ame: Full= NUCLEAR FUSION DEFECTIVE chloroplastic mitochondrial Flags: Precursor
Cup000013g013675	ASPP_AEDAE ame: Full=Lysosomal aspartic protease Flags: Precursor
Cup000013g013688	SFH9_ARATH ame: Full=Phosphatidylinositol phosphatidylcholine transfer SFH9 ame: Full= SEC FOURTEEN HOMOLOGS 9 Short= 9
Cup000013g013702	HNRPF_BOVIN ame: Full=Heterogeneous nuclear ribonucleo F Short=hnRNP F Contains: ame: Full=Heterogeneous nuclear ribonucleo N-terminally processed
Cup000013g013731	PMTR_ARATH ame: Full=Probable methyltransferase PMT27
Cup000013g013736	FOLT1_ARATH ame: Full=Folate transporter chloroplastic Short= 1
Cup000013g013738	MAN7_ARATH ame: Full=Mannan endo-1,4-beta-mannosidase 7 ame: Full=Beta-mannanase 7 ame: Full=Endo-beta-1,4-mannanase 7 Short= 7 Flags: Precursor
Cup000013g013741	ZHD6_ARATH ame: Full=Zinc-finger homeodomain 6 Short= 6 ame: Full=Homeobox 24 Short= -24
Cup000013g013811	PSK3_ARATH ame: Full=Phytosulfokines 3 Short= 3 Contains: ame: Full=Phytosulfokine-alpha Short=PSK-alpha Short=Phytosulfokine-a Contains: ame: Full=Phytosulfokine-beta Short=PSK-beta Short=Phytosulfokine-b Flags: Precursor
Cup000013g013814	GMGT1_CYATE ame: Full=Galactomannan galactosyltransferase 1
Cup000013g013817	NDUS4_ARATH ame: Full=NADH dehydrogenase
Cup000013g013819	RL7_LIBAC ame: Full=50S ribosomal L7 L12
Cup000013g013841	Y3720_ARATH ame: Full=UPF0481 At3g47200
Cup000013g013862	CAMK5_ARATH ame: Full=CDPK-related kinase 5 Short= 5 ame: Full=Calcium calmodulin-dependent kinase 1
Cup000013g013895	ATL78_ARATH ame: Full=RING-H2 finger ATL78 ame: Full=RING-type E3 ubiquitin transferase ATL78
Cup000013g013914	NUD15_ARATH ame: Full=Nudix hydrolase mitochondrial Short= 15 ame: Full=Coenzyme A diphosphatase NUDT15 Flags: Precursor
Cup000013g013920	YB83_SCHPO ame: Full= domain-containing
Cup000013g013923	3)-beta-glucan endohydrolase Short=(1-
Cup000013g013941	PTI5_SOLLC ame: Full=Pathogenesis-related genes transcriptional activator PTI5 ame: Full=PTO-interacting 5
Cup000013g013945	ERF60_ARATH ame: Full=Ethylene-responsive transcription factor ERF060
Cup000013g013950	NCED5_ARATH ame: Full=Probable 9-cis-epoxycarotenoid dioxygenase chloroplastic Short= 5 Flags: Precursor
Cup000013g013967.A	POLX_TOBAC ame: Full=Retrovirus-related Pol poly from transposon TNT 1-94 Includes: ame: Full=Protease Includes: ame: Full=Reverse transcriptase Includes: ame: Full=Endonuclease
Cup000013g013981	GATL1_ARATH ame: Full=Probable galacturonosyltransferase-like 1 ame: Full= GAOLAOZHUANGREN 1 ame: Full= PARVUS
Cup000013g013989	FOX2_ARATH ame: Full=Berberine bridge enzyme-like 4 Short= -like 4 ame: Full=Flavin-dependent oxidoreductase FOX2 Flags: Precursor
Cup000013g013994	EIF3D_ARATH ame: Full=Eukaryotic translation initiation factor 3 subunit D Short=eIF3d ame: Full=Eukaryotic translation initiation factor 3 subunit 7 ame: Full=eIF-3-zeta ame: Full=p66
Cup000013g013996	NCED1_PHAVU ame: Full=9-cis-epoxycarotenoid dioxygenase chloroplastic ame: Full= 1 Flags: Precursor
Cup000013g014009	BZP44_ARATH ame: Full=bZIP transcription factor 44 Short= 44
Cup000013g014016	DOF58_ARATH ame: Full=Dof zinc finger Short=
Cup000013g014031	MYB44_ARATH ame: Full=Transcription factor MYB44 ame: Full=Myb-related 44 Short= 44 ame: Full=Myb-related R1 Short= 1
Cup000013g014035	PDC1_PEA ame: Full=Pyruvate decarboxylase 1 Short=PDC
Cup000013g014041	IX15L_ARATH ame: Full= IRX15-LIKE
Cup000013g014047	FH6_ARATH ame: Full=Formin 6 Short= 6 Short= -6 Flags: Precursor
Cup000013g014048	CPR5_ARATH ame: Full= CPR-5 ame: Full= constitutive expression of pathogenesis-related genes 5 Short= constitutive expression of PR genes 5 ame: Full= hypersenescence-1
Cup000013g014055	RL261_ARATH ame: Full=60S ribosomal L26-1
Cup000013g014085	VQ29_ARATH ame: Full=VQ motif-containing 29 Short= 29
Cup000013g014086	CPL1_ARATH ame: Full=RNA polymerase II C-terminal domain phosphatase-like 1 Short=FCP-like 1 ame: Full=Carboxyl-terminal phosphatase-like 1 Short= 1 Short=CTD phosphatase-like 1 ame: Full= FIERY 2 ame: Full= JASMONATE OVEREXPRESSING 1 ame: Full= SHINY 4
Cup000013g014087	DNJ11_ARATH ame: Full=Chaperone dnaJ chloroplastic Short= jC11 Short= 11 Flags: Precursor
Cup000014g014100	COMT1_PRUDU ame: Full=Caffeic acid 3-O-methyltransferase Short=CAOMT Short=COMT ame: Full=S-adenosysl-L-methionine:caffeic acid 3-O-methyltransferase
Cup000014g014107	P2C57_ARATH ame: Full= phosphatase 2C 57 Short= 2C57 ame: Full= phosphatase 2C PPH1 Short=PP2C PPH1
Cup000014g014128	RVE6_ARATH ame: Full= REVEILLE 6
Cup000014g014133	ARSB_DICDI ame: Full= transporter arsB
Cup000014g014136	TATB_PEA ame: Full=Sec-independent translocase chloroplastic ame: Full= HIGH CHLOROPHYLL FLUORESCENCE 106 ame: Full= TWIN-ARGININE TRANSLOCATION B Flags: Precursor
Cup000014g014146	PHI_BACSU ame: Full=3-hexulose-6-phosphate isomerase ame: Full=6-phospho-3-hexuloisomerase Short=PHI
Cup000014g014159.A2	TCP19_ARATH ame: Full=Transcription factor TCP19
Cup000014g014180	PIX7_ARATH ame: Full=Probable serine threonine- kinase PIX7
Cup000014g014186	PRE4_ARATH ame: Full=Transcription factor PRE4 ame: Full=Basic helix-loop-helix 161 Short= 161 Short=bHLH 161 ame: Full= BANQUO 3 ame: Full= PACLOBUTRAZOL RESISTANCE 4 ame: Full=bHLH transcription factor bHLH161
Cup000014g014193.A2	RNG1L_ARATH ame: Full=E3 ubiquitin- ligase RING1-like ame: Full=RING finger 1 ame: Full=RING-type E3 ubiquitin transferase RING1-like
Cup000014g014214.A	UPSA3_VIGUN ame: Full=Probable ureide permease A3 ame: Full= 3
Cup000014g014214.A2	UPS1_ARATH ame: Full=Ureide permease 1 Short= 1
Cup000014g014216	6PGL1_ARATH ame: Full=Probable 6-phosphogluconolactonase 1 Short=6PGL 1
Cup000014g014235	CLPS1_ARATH ame: Full=ATP-dependent Clp protease adapter chloroplastic Flags: Precursor
Cup000014g014236	ASPG1_ARATH ame: Full= ASPARTIC PROTEASE IN GUARD CELL 1 Short= 1 Flags: Precursor
Cup000014g014246	KCS6_ARATH ame: Full=3-ketoacyl- synthase 6 Short=KCS-6 ame: Full=Cuticular 1 ame: Full=Eceriferum 6 ame: Full=Very long-chain fatty acid condensing enzyme 6 Short=VLCFA condensing enzyme 6
Cup000014g014260	LPP2_ARATH ame: Full=Lipid phosphate phosphatase 2 Short= 2 ame: Full=Phosphatidic acid phosphatase 2 Short= 2 ame: Full=Prenyl diphosphate phosphatase
Cup000014g014261	DEXH5_ARATH ame: Full=D -box ATP-dependent RNA helicase mitochondrial Flags: Precursor
Cup000014g014263	K502_ACTDE ame: Full=Fruit pKIWI502
Cup000014g014278	BZP19_ORYSJ ame: Full=Basic leucine zipper 19 Short= 19 Short=bZIP 19
Cup000014g014307	OST1B_ARATH ame: Full=Dolichyl-diphosphooligosaccharide-- glycosyltransferase subunit 1B ame: Full=Ribophorin IB Short=RPN-IB ame: Full=Ribophorin-1B Flags: Precursor
Cup000014g014308.A	GATA8_ARATH ame: Full=GATA transcription factor 8
Cup000014g014308.A2	GATA8_ARATH ame: Full=GATA transcription factor 8
Cup000014g014320	SINA5_ARATH ame: Full=E3 ubiquitin- ligase SINAT5 ame: Full=RING-type E3 ubiquitin transferase SINAT5 ame: Full=Seven in absentia homolog 5
Cup000014g014336	NP214_ARATH ame: Full=Nuclear pore complex NUP214 ame: Full=Nucleoporin 214 ame: Full= EMBRYO DEFECTIVE 1011 ame: Full= LNO1 ame: Full= LONO1
Cup000014g014347	FYPP_PEA ame: Full=Phytochrome-associated serine threonine- phosphatase ame: Full= yPP
Cup000014g014386	SKI11_ARATH ame: Full=F-box kelch-repeat SKIP11 ame: Full=SKP1-interacting partner 11
Cup000014g014410	HFB2B_ORYSJ ame: Full=Heat stress transcription factor B-2b ame: Full=Heat stress transcription factor 2 Short=rHsf2 ame: Full=Heat stress transcription factor 21 Short= sf-21
Cup000014g014416	POLX_TOBAC ame: Full=Retrovirus-related Pol poly from transposon TNT 1-94 Includes: ame: Full=Protease Includes: ame: Full=Reverse transcriptase Includes: ame: Full=Endonuclease
Cup000014g014437	RAVL4_ARATH ame: Full=AP2 ERF and B3 domain-containing transcription factor ARF14 ame: Full= AUXIN RESPONSE FACTOR 14 ame: Full=RAV1-like ethylene-responsive transcription factor ARF14
Cup000014g014444	SYT3_ARATH ame: Full=Synaptotagmin-3 ame: Full= ame: Full=Synaptotagmin C
Cup000014g014452	CLPS1_ARATH ame: Full=ATP-dependent Clp protease adapter chloroplastic Flags: Precursor
Cup000014g014465	EF118_ARATH ame: Full=Ethylene-responsive transcription factor ERF118
Cup000014g014485	CHX4_ARATH ame: Full=Cation H(+) antiporter 4 ame: Full= CATION H+ EXCHANGER 4 Short= 4
Cup000014g014488	PAM68_ARATH ame: Full= chloroplastic ame: Full=PHOTOSYNTHESIS AFFECTED MUTANT 68 Flags: Precursor
Cup000014g014506	MAKR6_ARATH ame: Full=Probable membrane-associated kinase regulator 6
Cup000014g014550	CRF4_ARATH ame: Full=Ethylene-responsive transcription factor CRF4 ame: Full= CYTOKININ RESPONSE FACTOR 4
Cup000014g014565	Y2245_ARATH ame: Full=Uncharacterized TPR repeat-containing At2g32450
Cup000014g014589.A	KCS5_ARATH ame: Full=3-ketoacyl- synthase 5 Short=KCS-5 ame: Full=Eceriferum 60 ame: Full=Very long-chain fatty acid condensing enzyme 5 Short=VLCFA condensing enzyme 5
Cup000014g014589.A2	KCS5_ARATH ame: Full=3-ketoacyl- synthase 5 Short=KCS-5 ame: Full=Eceriferum 60 ame: Full=Very long-chain fatty acid condensing enzyme 5 Short=VLCFA condensing enzyme 5
Cup000014g014613	ZHD11_ARATH ame: Full=Zinc-finger homeodomain 11 Short= 11 ame: Full=Transcription factor HB29 Short= -29 ame: Full=Zinc finger homeodomain transcription factor 1
Cup000014g014623	PHO13_ARATH ame: Full=Phosphate transporter PHO1 homolog 3 ame: Full= PHO1 homolog 3 Short= 1 H3
Cup000014g014651	NIK1_ARATH ame: Full= NSP-INTERACTING KINASE 1 Short= 1 ame: Full=LRR receptor-like serine threonine- kinase NIK1 Flags: Precursor
Cup000014g014657.A2	PHO11_ARATH ame: Full=Phosphate transporter PHO1 homolog 1 ame: Full= PHO1 homolog 1 Short= 1 H1
Cup000014g014756	ANXD8_ARATH ame: Full=Annexin D8 ame: Full= t8
Cup000014g014765	SIB1_ARATH ame: Full=Sigma factor binding chloroplastic Short= Short=Sigma factor binding I ame: Full= binding ame: Full=VQ motif-containing 23 Short= 23 Flags: Precursor
Cup000014g014773	PPR32_ARATH ame: Full=Pentatricopeptide repeat-containing chloroplastic ame: Full= CHLORORESPIRATORY REDUCTION 22 Flags: Precursor
Cup000014g014784	XTH33_ARATH ame: Full=Probable xyloglucan endotransglucosylase hydrolase 33 Short=At-XTH33 Short=XTH-33 Flags: Precursor
Cup000014g014787.A	PGLR4_ARATH ame: Full=Polygalacturonase At1g48100 Short=PG ame: Full=Pectinase At1g48100 Flags: Precursor
Cup000014g014787.A2	PGLR5_ARATH ame: Full=Probable polygalacturonase At1g80170 Short=PG ame: Full=Pectinase At1g80170 Flags: Precursor
Cup000014g014825.A	PPR86_ARATH ame: Full=Pentatricopeptide repeat-containing At1g60770
Cup000014g014825.A2	PPR86_ARATH ame: Full=Pentatricopeptide repeat-containing At1g60770
Cup000014g014846	U89B1_ARATH ame: Full=UDP-glycosyltransferase 89B1 ame: Full=Flavonol 3-O-glucosyltransferase UGT89B1 ame: Full=Flavonol 7-O-glucosyltransferase UGT89B1
Cup000014g014853	LRL11_ARATH ame: Full=LEAF RUST 10 DISEASE-RESISTANCE LOCUS RECEPTOR-LIKE PROTEIN KINASE-like ame: Full=Probable receptor-like serine threonine- kinase LRK10L- Flags: Precursor
Cup000014g014863	PP364_ARATH ame: Full=Pentatricopeptide repeat-containing At5g04780
Cup000014g014865	NATAL_ARATH ame: Full=Probable acetyltransferase NATA1-like
Cup000014g014905	SIGE_ARATH ame: Full=RNA polymerase sigma factor chloroplastic mitochondrial Short=Sigma factor E Short=Sigma-E ame: Full=RNA polymerase sigma factor sig5 Short=Atsig5 Short=Sigma factor 5 Flags: Precursor
Cup000014g014922	LRL15_ARATH ame: Full=LEAF RUST 10 DISEASE-RESISTANCE LOCUS RECEPTOR-LIKE PROTEIN KINASE-like ame: Full=Probable receptor-like serine threonine- kinase LRK10L- Flags: Precursor
Cup000015g014943	D27_ORYSJ ame: Full=Beta-carotene isomerase chloroplastic ame: Full= DWARF-27 Flags: Precursor
Cup000015g014951	STN1_ARATH ame: Full=CST complex subunit STN1 ame: Full=Suppressor of cdc thirteen homolog Short= 1
Cup000015g014955	RRFC_ARATH ame: Full=Ribosome-recycling chloroplastic Short=RRF ame: Full= rr ame: Full=RRFHCP ame: Full=Ribosome-releasing chloroplastic Flags: Precursor
Cup000015g014960.A	OEP7_ARATH ame: Full=Outer envelope membrane 7 Short= 7
Cup000015g014988.A	C76B6_CATRO ame: Full=Geraniol 8-hydroxylase ame: Full=Cytochrome P450 76B6 ame: Full=Geraniol 10-hydroxylase Short= 10H
Cup000015g014988.A2	C76BA_SWEMU ame: Full=Geraniol 8-hydroxylase ame: Full=Cytochrome P450 76B10 ame: Full=Geraniol 10-hydroxylase Short= 10H
Cup000015g014989.A2	C76B6_CATRO ame: Full=Geraniol 8-hydroxylase ame: Full=Cytochrome P450 76B6 ame: Full=Geraniol 10-hydroxylase Short= 10H
Cup000015g014993	PIF1_ARATH ame: Full=Transcription factor PIF1 ame: Full=Basic helix-loop-helix 15 Short= 15 Short=bHLH 15 ame: Full= PHY-INTERACTING FACTOR 1 ame: Full= PHYTOCHROME INTERACTING FACTOR 3-LIKE 5 ame: Full=Transcription factor EN 101 ame: Full=bHLH transcription factor bHLH015
Cup000015g014999	SDI1_ARATH ame: Full= SULFUR DEFICIENCY-INDUCED 1 Short= 1
Cup000015g015002.A	CYB5_ORYSJ ame: Full=Cytochrome b5
Cup000015g015004	DESI1_XENLA ame: Full=Desumoylating isopeptidase 1 Short= -1 ame: Full=PPPDE peptidase domain-containing 2 ame: Full= FAM152B
Cup000015g015023	PPR68_ARATH ame: Full=Pentatricopeptide repeat-containing At1g31920
Cup000015g015027	RCD1_ARATH ame: Full=Inactive poly
Cup000015g015044	ARGE_ARATH ame: Full=Acetylornithine deacetylase ame: Full=N-acetylornithinase Short=AO Short=Acetylornithinase Short=NAO
Cup000015g015064	NC104_ARATH ame: Full=NAC domain-containing 104 Short=ANAC104 ame: Full= XYLEM NAC DOMAIN 1
Cup000015g015076	U430_DROME ame: Full=UPF0430 CG31712
Cup000015g015084	XRI1_ARATH ame: Full= XRI1 ame: Full= X-RAY INDUCED 1
Cup000015g015100	PHT14_ARATH ame: Full=Inorganic phosphate transporter 1-4 Short= ht1 4 ame: Full=H(+) Pi cotransporter
Cup000015g015113	IPT5_ARATH ame: Full=Adenylate isopentenyltransferase chloroplastic Short= 5 ame: Full=Adenylate dimethylallyltransferase 5 ame: Full=Cytokinin synthase 5 Flags: Precursor
Cup000015g015139.A	FAO2_LOTJA ame: Full=Long-chain-alcohol oxidase FAO2 ame: Full=Long-chain fatty alcohol oxidase 2
Cup000015g015139.A2	POLX_TOBAC ame: Full=Retrovirus-related Pol poly from transposon TNT 1-94 Includes: ame: Full=Protease Includes: ame: Full=Reverse transcriptase Includes: ame: Full=Endonuclease
Cup000015g015139.A3	FAO2_LOTJA ame: Full=Long-chain-alcohol oxidase FAO2 ame: Full=Long-chain fatty alcohol oxidase 2
Cup000015g015143	FH14_ARATH ame: Full=Formin 14 Short= 14
Cup000015g015160	BH003_ARATH ame: Full=Transcription factor bHLH3 ame: Full=Basic helix-loop-helix 3 Short= 3 Short=bHLH 3 ame: Full=Transcription factor EN 34 ame: Full=bHLH transcription factor bHLH003
Cup000015g015161	LSH6_ARATH ame: Full= LIGHT-DEPENDENT SHORT HYPOCOTYLS 6 ame: Full= ORGAN BOUNDARY 6
Cup000015g015168	TRPA1_ARATH ame: Full=Tryptophan synthase alpha chain ame: Full=Indole synthase ame: Full=Indole-3-glycerol-phosphate lyase
Cup000015g015170	IPT3_ARATH ame: Full=Adenylate isopentenyltransferase chloroplastic Short= 3 ame: Full=Adenylate dimethylallyltransferase 3 ame: Full=Cytokinin synthase 3 Flags: Precursor
Cup000015g015173	TM16B_ARATH ame: Full=Mitochondrial import inner membrane translocase subunit PAM16 like 2 Short= 16 Short= 16L2 ame: Full=Presequence translocated-associated motor subunit PAM16 ame: Full= MUTANT SNC1-ENHANCING 5 ame: Full= THAXTOMIN A RESISTANT 1 Flags: Precursor
Cup000015g015174	DR100_ARATH ame: Full=DNA damage-repair toleration DRT100 Flags: Precursor
Cup000015g015202	ITH5_CUCMA ame: Full=Inhibitor of trypsin and hageman factor ame: Full=CMTI-V
Cup000015g015256	PILR2_LINUS ame: Full=Bifunctional pinoresinol-lariciresinol reductase 2 Short=PLR-Lu2 ame: Full=(+)-lariciresinol reductase ame: Full=(+)-pinoresinol reductase
Cup000015g015261	KPPR_MESCR ame: Full= chloroplastic Short=PRK Short=PRKase ame: Full=Phosphopentokinase Flags: Precursor
Cup000015g015270	ATL41_ORYSJ ame: Full=E3 ubiquitin- ligase Os04g0590900 ame: Full=RING-H2 finger Os04g0590900 ame: Full=RING-type E3 ubiquitin transferase Os04g0590900
Cup000015g015308	PGLR_PRUPE ame: Full=Polygalacturonase Short=PG ame: Full=Pectinase Flags: Precursor
Cup000015g015311	PP167_ARATH ame: Full=Pentatricopeptide repeat-containing At2g21090
Cup000015g015314	ITPK5_ORYSJ ame: Full=Inositol-tetrakisphosphate 1-kinase 5 ame: Full=Inositol 1,3,4-trisphosphate 5 6-kinase 5 Short=Inositol-triphosphate 5 6-kinase 5 Short=Ins(1,3,4)P(3) 5 6-kinase 5 Short= 5 6K-5 Short= 5 ame: Full= 3
Cup000015g015359	EXOL2_ARATH ame: Full= EXORDIUM-like 2 Flags: Precursor
Cup000015g015374	ELOV5_RAT ame: Full=Elongation of very long chain fatty acids 5 ame: Full=3-keto acyl- synthase Elovl5 ame: Full=ELOVL fatty acid elongase 5 Short=ELOVL FA elongase 5 ame: Full=Fatty acid elongase 1 Short=rELO1 ame: Full=Very long chain 3-ketoacyl- synthase 5 ame: Full=Very long chain 3-oxoacyl- synthase 5
Cup000016g015397	ZAT10_ARATH ame: Full=Zinc finger ZAT10 ame: Full=Salt-tolerance zinc finger
Cup000016g015400	PP362_ARATH ame: Full=Pentatricopeptide repeat-containing At5g02860
Cup000016g015412	XIAO_ORYSJ ame: Full=Probable inactive leucine-rich repeat receptor kinase XIAO Flags: Precursor
Cup000016g015414	SCGT_TOBAC ame: Full=Scopoletin glucosyltransferase ame: Full=Phenylpropanoid:glucosyltransferase 1
Cup000016g015427	PP407_ARATH ame: Full=Pentatricopeptide repeat-containing At5g39710 ame: Full= EMBRYO DEFECTIVE 2745
Cup000016g015430	PP152_ARATH ame: Full=Pentatricopeptide repeat-containing mitochondrial Flags: Precursor
Cup000016g015464.A	SAU21_ARATH ame: Full=Auxin-responsive SAUR21 ame: Full= SMALL AUXIN UP RNA 21
Cup000016g015464.A2	AX10A_SOYBN ame: Full=Auxin-induced X10A
Cup000016g015465	AX10A_SOYBN ame: Full=Auxin-induced X10A
Cup000016g015466.A	AX10A_SOYBN ame: Full=Auxin-induced X10A
Cup000016g015466.A2	AX10A_SOYBN ame: Full=Auxin-induced X10A
Cup000016g015466.A3	AX10A_SOYBN ame: Full=Auxin-induced X10A
Cup000016g015467	SAU15_ARATH ame: Full=Auxin-responsive SAUR15 ame: Full= SMALL AUXIN UP RNA 15 ame: Full= SMALL AUXIN UP RNA FROM ARABIDOPSIS COLUMBIA 1
Cup000016g015469	MTN2_ARATH ame: Full=5 -methylthioadenosine S-adenosylhomocysteine nucleosidase 2 Short= 2 ame: Full=5 -methylthioadenosine nucleosidase Short=MTA nucleosidase ame: Full=MTA SAH nucleosidase 2 Short= 2 ame: Full=S-adenosylhomocysteine nucleosidase Short= cy nucleosidase Short=SAH nucleosidase Short=SRH nucleosidase
Cup000016g015534	B561G_ARATH ame: Full=Cytochrome b561 and DOMON domain-containing At2g04850 ame: Full= Flags: Precursor
Cup000016g015561.A	TMM97_XENTR ame: Full=Transmembrane 97
Cup000016g015563	UBI4P_NEUCR ame: Full=Polyubiquitin Contains: ame: Full=Ubiquitin Flags: Precursor
Cup000016g015680	BCK1_YEAST ame: Full=Serine threonine- kinase BCK1 SLK1 SSP31
Cup000016g015701	TPX2_ARATH ame: Full= TPX2 Short= 2 ame: Full=Targeting for XKLP2
Cup000016g015711	SAU50_ARATH ame: Full=Auxin-responsive SAUR50 ame: Full= SMALL AUXIN UP RNA 50
Cup000016g015714	SAU62_ARATH ame: Full=Auxin-responsive SAUR62 ame: Full= SMALL AUXIN UP RNA 62
Cup000016g015716	IX15L_ARATH ame: Full= IRX15-LIKE
Cup000016g015730	COBL2_ARATH ame: Full=COBRA 2 Flags: Precursor
Cup000016g015753	PSMD3_TOBAC ame: Full=Probable 26S proteasome non-ATPase regulatory subunit 3 Short=26S proteasome subunit S3 ame: Full=26S proteasome regulatory subunit RPN3 ame: Full=Nuclear antigen 21D7
Cup000016g015788	JGB_ARATH ame: Full= JINGUBANG
Cup000016g015794	IPT3_ARATH ame: Full=Adenylate isopentenyltransferase chloroplastic Short= 3 ame: Full=Adenylate dimethylallyltransferase 3 ame: Full=Cytokinin synthase 3 Flags: Precursor
Cup000016g015808	POLK_SCHPO ame: Full=DNA polymerase kappa ame: Full=Meiotically up-regulated gene 40
Cup000016g015827	SCGT_TOBAC ame: Full=Scopoletin glucosyltransferase ame: Full=Phenylpropanoid:glucosyltransferase 1
Cup000016g015863	DHLEA_ARATH ame: Full=Probable dehydrin LEA
Cup000016g015871	RT31_ORYSJ ame: Full=30S ribosomal mitochondrial Flags: Precursor
Cup000016g015873.A	RF2A_ORYSJ ame: Full=Transcription factor RF2a
Cup000016g015873.A3	RF2A_ORYSJ ame: Full=Transcription factor RF2a
Cup000016g015877.A2	SAU20_ARATH ame: Full=Auxin-responsive SAUR20 ame: Full= SMALL AUXIN UP RNA 20
Cup000016g015879	YI01_SCHPO ame: Full= amidase Flags: Precursor
Cup000016g015880	GATA_MICAN ame: Full=Glutamyl-tRNA(Gln) amidotransferase subunit A Short=Glu-ADT subunit A
Cup000016g015898	VATB2_ARATH ame: Full=V-type proton ATPase subunit B2 Short=V-ATPase subunit B2 ame: Full=Vacuolar H(+)-ATPase subunit B isoform 2 ame: Full=Vacuolar proton pump subunit B2
Cup000016g015907	C124A_XENLA ame: Full=Coiled-coil domain-containing 124-A
Cup000016g015927	LRKS5_ARATH ame: Full=Probable L-type lectin-domain containing receptor kinase Short= - Flags: Precursor
Cup000016g015933	COL9_ARATH ame: Full=Zinc finger CONSTANS-LIKE 9
Cup000016g015955.A2	RLT2_ARATH ame: Full=Homeobox-DDT domain RLT2 ame: Full= RINGLET 2
Cup000016g016009	MAX2A_PETHY ame: Full=F-box LRR-repeat MAX2 homolog A ame: Full=F-box and leucine-rich repeat MAX2 homolog A
Cup000016g016017	AP180_ARATH ame: Full=Clathrin coat assembly AP180 Short=At-AP180 ame: Full=Clathrin coat-associated AP180
Cup000016g016027	XTH16_ARATH ame: Full=Probable xyloglucan endotransglucosylase hydrolase 16 Short=At-XTH16 Short=XTH-16 Flags: Precursor
Cup000016g016045	PGKY3_ARATH ame: Full=Phosphoglycerate kinase cytosolic
Cup000016g016047	G3PP2_ARATH ame: Full=Glyceraldehyde-3-phosphate dehydrogenase chloroplastic ame: Full=Glyceraldehyde-3-phosphate dehydrogenase of plastid 2 ame: Full=NAD-dependent glyceraldehydephosphate dehydrogenase chloroplastic 2 Flags: Precursor
Cup000016g016059	PKSB_ARATH ame: Full=Type III polyketide synthase B Short=PKS-B ame: Full=Hydroxyalkyl alpha-pyrone synthase PKS-B ame: Full= LESS ADHESIVE POLLEN 5
Cup000016g016060	CRR38_ARATH ame: Full=Cysteine-rich repeat secretory 38 Flags: Precursor
Cup000016g016062	SAU72_ARATH ame: Full=Auxin-responsive SAUR72 ame: Full= SMALL AUXIN UP RNA 72
Cup000016g016078	UFOG7_FRAAN ame: Full=UDP-glucose flavonoid 3-O-glucosyltransferase 7 ame: Full=Flavonol 3-O-glucosyltransferase 7 Short= 7
Cup000016g016085	M3K1_MOUSE ame: Full=Mitogen-activated kinase kinase kinase 1 ame: Full=MAPK ERK kinase kinase 1 Short=MEK kinase 1 Short=MEKK 1
Cup000016g016086	IFRH_SOLTU ame: Full=Isoflavone reductase homolog ame: Full=CP100
Cup000016g016091	PAR2_ARATH ame: Full=Transcription factor PAR2 ame: Full=Basic helix-loop-helix 166 Short= 166 Short=bHLH 166 ame: Full= HELIX-LOOP-HELIX 2 ame: Full= PHYTOCHROME RAPIDLY REGULATED 2 ame: Full=bHLH transcription factor bHLH166
Cup000016g016094	XERIC_ARATH ame: Full=Probable E3 ubiquitin- ligase XERICO ame: Full=RING-type E3 ubiquitin transferase XERICO
Cup000016g016098	BH113_ARATH ame: Full=Transcription factor bHLH113 ame: Full=Basic helix-loop-helix 113 Short= 113 Short=bHLH 113 ame: Full=Transcription factor EN 61 ame: Full=bHLH transcription factor bHLH113
Cup000016g016100	ISPH_ARATH ame: Full=4-hydroxy-3-methylbut-2-enyl diphosphate chloroplastic ame: Full= CHLOROPLAST BIOGENESIS 6 Flags: Precursor
Cup000016g016106	C3H2_ARATH ame: Full=Zinc finger CCCH domain-containing 2 Short= 3H2 ame: Full= SOMNUS Short=SOM
Cup000016g016108	SAU71_ARATH ame: Full=Auxin-responsive SAUR71 ame: Full= SMALL AUXIN UP RNA 71
Cup000016g016111	4OMT_COPJA ame: Full=3 -hydroxy-N-methyl-(S)-coclaurine 4 -O-methyltransferase ame: Full=S-adenosyl-L-methionine:3 -hydroxy-N-methylcoclaurine 4 -O-methyltransferase Short=4 -OMT
Cup000016g016116	RLP12_ARATH ame: Full=Receptor 12 Short= 12 Flags: Precursor
Cup000016g016124	P2C28_ORYSJ ame: Full=Probable phosphatase 2C 28 Short= 2C28
Cup000016g016130	PETM_SPIOL ame: Full=Cytochrome b6-f complex subunit 7 ame: Full=Cytochrome b6-f complex subunit ame: Full=Cytochrome b6-f complex subunit VII
Cup000016g016142	ERF53_ARATH ame: Full=Ethylene-responsive transcription factor ERF053 Short= 53
Cup000016g016146	HDG2_ARATH ame: Full=Homeobox-leucine zipper HDG2 ame: Full=HD-ZIP HDG2 ame: Full=Homeodomain GLABRA 2 2 ame: Full=Homeodomain transcription factor HDG2 ame: Full= HOMEODOMAIN GLABROUS 2
Cup000016g016167	OMT3_HUMLU ame: Full=Probable O-methyltransferase 3 Short= 3
Cup000016g016184	4OMT1_PAPSO ame: Full=3 -hydroxy-N-methyl-(S)-coclaurine 4 -O-methyltransferase 1 Short=4 -OMT1 Short=Ps4 OMT1 ame: Full=S-adenosyl-L-methionine:3 -hydroxy-N-methylcoclaurine 4 -O-methyltransferase
Cup000016g016214	PB27A_ARATH ame: Full=Photosystem II repair PSB27- chloroplastic Short=Psb27-H1 ame: Full=Thylakoid lumenal PSB27-H1 Flags: Precursor
Cup000016g016215	BIG4_ARATH ame: Full=Brefeldin A-inhibited guanine nucleotide-exchange 4 Short=BIG4 ame: Full=ARF guanine-nucleotide exchange factor BIG4
Cup000017g016219	LRKS5_ARATH ame: Full=Probable L-type lectin-domain containing receptor kinase Short= - Flags: Precursor
Cup000017g016239	FK119_ARATH ame: Full=F-box kelch-repeat At5g43190
Cup000017g016250	RAP21_ARATH ame: Full=Ethylene-responsive transcription factor RAP2-1 ame: Full= RELATED TO APETALA2 1
Cup000017g016251	SPT_ARATH ame: Full=Transcription factor SPATULA ame: Full=Basic helix-loop-helix 24 Short= 24 Short=bHLH 24 ame: Full=Transcription factor EN 99 ame: Full=bHLH transcription factor bHLH024
Cup000017g016259	DPH4_YEAST ame: Full=Diphthamide biosynthesis 4 ame: Full=J type 3
Cup000017g016264	HEM4_ARATH ame: Full=Uroporphyrinogen-III chloroplastic Short= ame: Full=Hydroxymethylbilane hydrolyase
Cup000017g016271	PR5_ARATH ame: Full=Pathogenesis-related 5 Short=PR-5 Flags: Precursor
Cup000017g016284	FAD21_MYCLE ame: Full= fatty-acid-- ligase fadD21 ame: Full=Acyl- synthetase
Cup000017g016299	VHAA3_ARATH ame: Full=V-type proton ATPase subunit a3 Short=V-ATPase subunit a3 ame: Full=V-type proton ATPase 95 kDa subunit a isoform 3 Short=V-ATPase 95 kDa isoform a3 ame: Full=Vacuolar H(+)-ATPase subunit a isoform 3 ame: Full=Vacuolar proton pump subunit a3 ame: Full=Vacuolar proton translocating ATPase 95 kDa subunit a isoform 3
Cup000017g016351	PT225_ARATH ame: Full=Probable sugar phosphate phosphate translocator At2g25520
Cup000017g016366	WRK50_ARATH ame: Full=Probable WRKY transcription factor 50 ame: Full=WRKY DNA-binding 50
Cup000017g016383	PPIE_MOUSE ame: Full=Peptidyl-prolyl cis-trans isomerase E Short=PPIase E ame: Full=Cyclophilin E ame: Full=Cyclophilin-33 ame: Full=Rotamase E
Cup000017g016391	CRSP_ARATH ame: Full=CO(2)-response secreted protease ame: Full=Subtilisin-like serine protease Short= ame: Full=Tripeptidyl-peptidase II Flags: Precursor
Cup000017g016417	ATL54_ARATH ame: Full=RING-H2 finger ATL54 ame: Full=RING-type E3 ubiquitin transferase ATL54
Cup000017g016431	PUMP4_ARATH ame: Full=Mitochondrial uncoupling 4 Short= 4 ame: Full=Mitochondrial dicarboxylate carrier 2
Cup000017g016440	DOGL4_ARATH ame: Full= DOG1-like 4
Cup000017g016441	CEPR1_ARATH ame: Full=Receptor -tyrosine kinase CEPR1 ame: Full= C-TERMINALLY ENCODED PEPTIDE RECEPTOR 1 ame: Full= XYLEM INTERMIXED WITH PHLOEM 1 Flags: Precursor
Cup000017g016482	TET7_ARATH ame: Full=Tetraspanin-7
Cup000017g016485	ATL56_ARATH ame: Full=RING-H2 finger ATL56 ame: Full=RING-type E3 ubiquitin transferase ATL56
Cup000017g016495	SMAX1_ARATH ame: Full= SUPPRESSOR OF MAX2 1 Short= 1
Cup000017g016509	CML37_ARATH ame: Full=Calcium-binding CML37 ame: Full=Calmodulin 37
Cup000017g016510	GLYT6_ARATH ame: Full=Probable glycosyltransferase At5g25310
Cup000017g016512	EXO_ARATH ame: Full= EXORDIUM Flags: Precursor
Cup000017g016514	RHM3_ARATH ame: Full=Trifunctional UDP-glucose 4,6-dehydratase UDP-4-keto-6-deoxy-D-glucose 3,5-epimerase UDP-4-keto-L-rhamnose-reductase RHM3 ame: Full=Probable rhamnose biosynthetic enzyme 3 Short= 3 Includes: ame: Full=UDP-glucose 4,6-dehydratase Includes: ame: Full=UDP-4-keto-6-deoxy-D-glucose 3,5-epimerase UDP-4-keto-L-rhamnose 4-keto-reductase
Cup000017g016519	SBP3_ARATH ame: Full=Probable steroid-binding 3 Short= 3 ame: Full=Membrane-associated progesterone-binding 2 Short= 2
Cup000017g016532	PX11A_ARATH ame: Full=Peroxisomal membrane 11A ame: Full=Peroxin-11A Short= 11a
Cup000017g016541	ZHD5_ARATH ame: Full=Zinc-finger homeodomain 5 Short= 5 ame: Full=Homeobox 33 Short= -33
Cup000017g016547	FB91_ARATH ame: Full=F-box At1g78100
Cup000017g016549	TEB_ARATH ame: Full=Helicase and polymerase-containing TEBICHI
Cup000017g016552	BBX21_ARATH ame: Full=B-box zinc finger 21 Short= 21 ame: Full= LONG HYPOCOTYL UNDER SHADE ame: Full= SALT TOLERANCE HOMOLOG 2
Cup000017g016562	Y3720_ARATH ame: Full=UPF0481 At3g47200
Cup000017g016571	PPR57_ARATH ame: Full=Pentatricopeptide repeat-containing At1g25360
Cup000017g016581	AHL17_ARATH ame: Full=AT-hook motif nuclear-localized 17
Cup000017g016595	PPR58_ARATH ame: Full=Pentatricopeptide repeat-containing mitochondrial Flags: Precursor
Cup000017g016603.A2	GLR25_ARATH ame: Full=Glutamate receptor ame: Full=Ligand-gated ion channel Flags: Precursor
Cup000017g016604	UBP26_ARATH ame: Full=Ubiquitin carboxyl-terminal hydrolase 26 ame: Full=Deubiquitinating enzyme 26 Short= 26 ame: Full=Ubiquitin thioesterase 26 ame: Full=Ubiquitin-specific-processing protease 26
Cup000017g016608	ATL13_ARATH ame: Full=RING-H2 finger ATL13 ame: Full=RING-type E3 ubiquitin transferase ATL13
Cup000017g016632	ATL11_ARATH ame: Full=RING-H2 finger ATL11 ame: Full=RING-type E3 ubiquitin transferase ATL11 Flags: Precursor
Cup000017g016636	ERF60_ARATH ame: Full=Ethylene-responsive transcription factor ERF060
Cup000017g016673	DOF34_ARATH ame: Full=Dof zinc finger Short= ame: Full=OBF-binding 1
Cup000017g016674	REM16_ARATH ame: Full=B3 domain-containing REM16 ame: Full=Auxin response factor 36 ame: Full= REPRODUCTIVE MERISTEM 16
Cup000017g016679	GATL1_ARATH ame: Full=Probable galacturonosyltransferase-like 1 ame: Full= GAOLAOZHUANGREN 1 ame: Full= PARVUS
Cup000017g016851	MAOX_PHAVU ame: Full=NADP-dependent malic enzyme Short=NADP-ME
Cup000017g016855	CCD8A_ORYSJ ame: Full=Carotenoid cleavage dioxygenase 8 homolog chloroplastic Short= 8a ame: Full= D10-like Flags: Precursor
Cup000017g016892	FGGY_HUMAN ame: Full=FGGY carbohydrate kinase domain-containing
Cup000017g016898	ZHD1_ORYSJ ame: Full=Zinc-finger homeodomain 1 Short= 1
Cup000017g016906	CML37_ARATH ame: Full=Calcium-binding CML37 ame: Full=Calmodulin 37
Cup000017g016907	PDCB3_ARATH ame: Full=PLASMODESMATA CALLOSE-BINDING PROTEIN 3 Short= 3 Flags: Precursor
Cup000017g016919	CCD8B_ORYSJ ame: Full=Carotenoid cleavage dioxygenase 8 homolog chloroplastic Short= 8b ame: Full= DWARF-10 ame: Full= MAX4 homolog Flags: Precursor
Cup000017g016921	AB34G_ARATH ame: Full=ABC transporter G family member 34 Short=ABC transporter Short= 34 ame: Full=Pleiotropic drug resistance 6
Cup000017g016928.A	G3OX_PEA ame: Full=Gibberellin 3-beta-dioxygenase 1 ame: Full=GA 3-oxidase 1 ame: Full=Gibberellin 3 beta-hydroxylase 1
Cup000017g016928.A2	G3OX4_ARATH ame: Full=Gibberellin 3-beta-dioxygenase 4 ame: Full=GA 3-oxidase 4 Short= 3ox3 Short= 3ox4 ame: Full=Gibberellin 3 beta-hydroxylase 4
Cup000017g016945	OLEO3_ARATH ame: Full=Oleosin kDa
Cup000017g016951	PAP13_ARATH ame: Full=Probable plastid-lipid-associated chloroplastic ame: Full=Fibrillin-7b Short= 30 Flags: Precursor
Cup000017g016970	PUB31_ARATH ame: Full=U-box domain-containing 31 ame: Full=Plant U-box 31 ame: Full=RING-type E3 ubiquitin transferase PUB31
Cup000017g016972	VHAA3_ARATH ame: Full=V-type proton ATPase subunit a3 Short=V-ATPase subunit a3 ame: Full=V-type proton ATPase 95 kDa subunit a isoform 3 Short=V-ATPase 95 kDa isoform a3 ame: Full=Vacuolar H(+)-ATPase subunit a isoform 3 ame: Full=Vacuolar proton pump subunit a3 ame: Full=Vacuolar proton translocating ATPase 95 kDa subunit a isoform 3
Cup000017g016997	DTX48_ARATH ame: Full= DETOXIFICATION 48 Short= 48 ame: Full=Multidrug and toxic compound extrusion 48 Short=MATE 48 ame: Full= ABNORMAL SHOOT 4 ame: Full= BUSH-AND-CHLOROTIC-DWARF 1 Short= BCD1 ame: Full= ZRIZI
Cup000017g017001	RGA4_SOLBU ame: Full= disease resistance RGA4 ame: Full=RGA4-blb
Cup000017g017012	PP255_ARATH ame: Full= pentatricopeptide repeat-containing At3g25970
Cup000017g017019	PUB31_ARATH ame: Full=U-box domain-containing 31 ame: Full=Plant U-box 31 ame: Full=RING-type E3 ubiquitin transferase PUB31
Cup000017g017030	BH151_ARATH ame: Full=Transcription factor UPBEAT1 ame: Full=Basic helix-loop-helix 151 Short= 151 Short=bHLH 151 ame: Full=Transcription factor EN 146 ame: Full=Transcription factor bHLH151 ame: Full=bHLH transcription factor bHLH151
Cup000017g017034	AOS1_SOLLC ame: Full=Allene oxide synthase chloroplastic Short= 1 ame: Full=Cytochrome P450 74A Flags: Precursor
Cup000018g017038.A	RU1C_VITVI ame: Full=U1 small nuclear ribonucleo C Short=U1 snRNP C Short=U1-C Short=U1C
Cup000018g017047	GRXS1_ARATH ame: Full=Monothiol glutaredoxin-S1 Short= rxS1 ame: Full= ROXY 16
Cup000018g017051	POLX_TOBAC ame: Full=Retrovirus-related Pol poly from transposon TNT 1-94 Includes: ame: Full=Protease Includes: ame: Full=Reverse transcriptase Includes: ame: Full=Endonuclease
Cup000018g017075	SYP42_ARATH ame: Full=Syntaxin-42 Short= 42 Short= 2b
Cup000018g017088.A	STSYN_PEA ame: Full=Stachyose synthase ame: Full=Galactinol--raffinose galactosyltransferase Flags: Precursor
Cup000018g017088.A2	STSYN_PEA ame: Full=Stachyose synthase ame: Full=Galactinol--raffinose galactosyltransferase Flags: Precursor
Cup000018g017088.A3	STSYN_PEA ame: Full=Stachyose synthase ame: Full=Galactinol--raffinose galactosyltransferase Flags: Precursor
Cup000018g017097.A2	P2C49_ARATH ame: Full=Probable phosphatase 2C 49 Short= 2C49
Cup000018g017098	TRM13_MOUSE ame: Full=tRNA:m(4)X modification enzyme TRM13 homolog ame: Full=Coiled-coil domain-containing 76
Cup000018g017111	RGA4_SOLBU ame: Full= disease resistance RGA4 ame: Full=RGA4-blb
Cup000018g017144	ZFP1_ARATH ame: Full=Zinc finger 1 Short= 1
Cup000018g017146	ERF03_ARATH ame: Full=Ethylene-responsive transcription factor ERF003
Cup000018g017210	Y1570_ARATH ame: Full=Probable LRR receptor-like serine threonine- kinase At1g05700 Flags: Precursor
Cup000018g017224.A	HTH_ARATH ame: Full= HOTHEAD ame: Full= ADHESION OF CALYX EDGES Flags: Precursor
Cup000018g017227	6FEH_BETVU ame: Full=Fructan 6-exohydrolase Flags: Precursor
Cup000018g017245	POLX_TOBAC ame: Full=Retrovirus-related Pol poly from transposon TNT 1-94 Includes: ame: Full=Protease Includes: ame: Full=Reverse transcriptase Includes: ame: Full=Endonuclease
Cup000018g017252.A2	POLX_TOBAC ame: Full=Retrovirus-related Pol poly from transposon TNT 1-94 Includes: ame: Full=Protease Includes: ame: Full=Reverse transcriptase Includes: ame: Full=Endonuclease
Cup000018g017290.A	AOP1V_ARATH ame: Full=Probable 2-oxoglutarate-dependent dioxygenase AOP1
Cup000018g017290.A3	AOP1L_ARATH ame: Full=Probable 2-oxoglutarate-dependent dioxygenase
Cup000018g017303	MOT2_ARATH ame: Full=Molybdate transporter 2 ame: Full=Sulfate transporter like
Cup000018g017308	INV1_ARATH ame: Full=Beta- insoluble isoenzyme CWINV1 ame: Full=Cell wall beta-fructosidase 1 Short= 1 ame: Full=Cell wall invertase 1 Short= 1 ame: Full=Sucrose hydrolase 1 Flags: Precursor
Cup000018g017318	BIG1B_ARATH ame: Full= BIG GRAIN 1-like B
Cup000018g017330	USPAL_ARATH ame: Full=Universal stress A
Cup000018g017350	VQ11_ARATH ame: Full=VQ motif-containing 11 Short= 11 ame: Full=MPK3 6-targeted VQ-motif-containing 5
Cup000018g017359	NAA10_ARATH ame: Full=N-terminal acetyltransferase A complex catalytic subunit NAA10 Short= 10
Cup000018g017360	STSYN_PEA ame: Full=Stachyose synthase ame: Full=Galactinol--raffinose galactosyltransferase Flags: Precursor
Cup000018g017368	RIP1_CUCFI ame: Full= ribosome-inactivating ame: Full=rRNA N-glycosidase Flags: Precursor
Cup000018g017381	TSPO_ARATH ame: Full=Translocator homolog Short=
Cup000018g017383	ATB15_ARATH ame: Full=Homeobox-leucine zipper ATHB-15 ame: Full=HD-ZIP ATHB-15 ame: Full=Homeodomain transcription factor ATHB-15 ame: Full= CORONA ame: Full= INCURVATA 4
Cup000018g017386	BAC2_ARATH ame: Full=Mitochondrial arginine transporter BAC2 ame: Full=Mitochondrial basic amino acid carrier 2 Short= 2
Cup000018g017400	NFYB5_ARATH ame: Full=Nuclear transcription factor Y subunit B-5 Short= -YB-5
Cup000018g017402	RGL2_ARATH ame: Full=DELLA RGL2 ame: Full=GRAS family 15 Short= -15 ame: Full=RGA 2 ame: Full=Scarecrow 19 Short= 19
Cup000018g017462	C86B1_ARATH ame: Full=Cytochrome P450 86B1
Cup000018g017475	QRT2_ARATH ame: Full=Polygalacturonase QRT2 Short= 2 Short=PG QRT2 ame: Full=Pectinase QRT2 ame: Full= QUARTET 2 Flags: Precursor
Cup000018g017510	PP235_ARATH ame: Full= pentatricopeptide repeat-containing At3g15930
Cup000018g017528	OFP14_ARATH ame: Full=Transcription repressor OFP14 ame: Full=Ovate family 14 Short= 14
Cup000018g017582	LOX31_SOLTU ame: Full=Linoleate 13S-lipoxygenase 3- chloroplastic Flags: Precursor
Cup000018g017594	ASIL2_ARATH ame: Full=Trihelix transcription factor ASIL2 ame: Full=6B-interacting 1-like 2 ame: Full=Trihelix DNA-binding ASIL2
Cup000018g017603	E70A1_ARATH ame: Full=Exocyst complex component EXO70A1 Short= xo70a1 ame: Full=Exocyst subunit Exo70 family A1
Cup000018g017624	PER2_MAIZE ame: Full=Peroxidase 2 ame: Full=Plasma membrane-bound peroxidase 2 Short=pmPOX2 Flags: Precursor
Cup000018g017657	SC15B_ARATH ame: Full=Exocyst complex component SEC15B Short= ec15b
Cup000018g017659.A	DYL2_SCHMA ame: Full=Probable dynein light chain ame: Full=T-cell-stimulating antigen SM10
Cup000018g017659.A2	HPPR_PLESU ame: Full=Hydroxyphenylpyruvate reductase Short=HPPR
Cup000018g017663	AVP2_ARATH ame: Full=Pyrophosphate-energized membrane proton pump 2 ame: Full=AVP1 1 ame: Full=Pyrophosphate-energized inorganic pyrophosphatase 2 Short=H(+)-PPase 2 ame: Full=Vacuolar proton pyrophosphatase 2
Cup000018g017667	RR17_SPIOL ame: Full=30S ribosomal chloroplastic ame: Full=Chloroplastic small ribosomal subunit uS17c Flags: Precursor
Cup000018g017689	SBT15_ARATH ame: Full=Subtilisin-like protease ame: Full=Subtilase subfamily 1 member 5 Short= Flags: Precursor
Cup000018g017694	LBD22_ARATH ame: Full=LOB domain-containing 22 ame: Full=ASYMMETRIC LEAVES 2 30 Short=AS2 30
Cup000018g017700	THRC_SOLTU ame: Full=Threonine chloroplastic Short=TS Flags: Precursor
Cup000018g017705	CHM1B_ARATH ame: Full=ESCRT-related CHMP1B ame: Full= CHARGED MULTIVESICULAR BODY PROTEIN 1B ame: Full= CHROMATIN MODIFYING PROTEIN 1B ame: Full=Vacuolar -sorting-associated
Cup000018g017714	PR1F2_ARATH ame: Full=PRA1 family F2 Short= ame: Full=Prenylated Rab acceptor 7
Cup000018g017731	SCP28_ARATH ame: Full=Serine carboxypeptidase-like 28 Flags: Precursor
Cup000018g017737	Y1801_ARATH ame: Full=MAPK kinase substrate At1g80180
Cup000019g017752	ASAT1_ARATH ame: Full=Acyl- --sterol O-acyltransferase 1 ame: Full=Sterol O-acyltransferase 1
Cup000019g017761	SPL12_ARATH ame: Full=Squamosa promoter-binding 12
Cup000019g017792.A2	RGA4_SOLBU ame: Full= disease resistance RGA4 ame: Full=RGA4-blb
Cup000019g017792.A3	RGA4_SOLBU ame: Full= disease resistance RGA4 ame: Full=RGA4-blb
Cup000019g017809	CML23_ARATH ame: Full=Probable calcium-binding CML23 ame: Full=Calmodulin 23
Cup000019g017817	DGLA_HUMAN ame: Full=Sn1-specific diacylglycerol lipase alpha Short=DGL-alpha ame: Full=Neural stem cell-derived dendrite regulator
Cup000019g017822	BH075_ARATH ame: Full=Transcription factor bHLH75 ame: Full=Basic helix-loop-helix 75 Short= 75 Short=bHLH 75 ame: Full=Transcription factor EN 78 ame: Full=bHLH transcription factor bHLH075
Cup000019g017843	SIA1_ARATH ame: Full=Sialyltransferase 1 ame: Full= MALE GAMETOPHYTE DEFECTIVE 2
Cup000019g017847	AFB2_ARATH ame: Full= AUXIN SIGNALING F-BOX 2
Cup000019g017868	MYB2_PHYPA ame: Full=Myb-related Pp2
Cup000019g017881	PESC_ARATH ame: Full=Pescadillo homolog Short=
Cup000019g017891	QRT3_ARATH ame: Full=Polygalacturonase QRT3 Short= 3 Short=PG QRT3 ame: Full=Pectinase QRT3 ame: Full= QUARTET 3 Flags: Precursor
Cup000019g017927	NP93A_ARATH ame: Full=Nuclear pore complex NUP93A ame: Full=Nucleoporin 93A
Cup000019g017933	METE1_ARATH ame: Full=5-methyltetrahydropteroyltriglutamate--homocysteine methyltransferase 1 ame: Full=Cobalamin-independent methionine synthase 1 Short= 1 ame: Full=Vitamin-B12-independent methionine synthase 1
Cup000019g017973	UGPA1_ARATH ame: Full=UTP--glucose-1-phosphate uridylyltransferase 1 ame: Full=UDP-glucose pyrophosphorylase 1 Short= 1 Short=UDPGP 1 Short=UGPase 1
Cup000019g017995	SAP12_ARATH ame: Full=Zinc finger AN1 domain-containing stress-associated 12 Short= 12
Cup000019g018000	CML28_ARATH ame: Full=Probable calcium-binding CML28 ame: Full=Calmodulin 28
Cup000019g018012	DOX1_ARATH ame: Full=Alpha-dioxygenase 1 Short=Alpha DOX1 ame: Full=Fatty acid dioxygenase 1 ame: Full=Pathogen-induced oxygenase ame: Full=Plant alpha dioxygenase 1 Flags: Precursor
Cup000019g018028	FDH_SOLTU ame: Full=Formate mitochondrial Short=FDH ame: Full=NAD-dependent formate dehydrogenase Flags: Precursor
Cup000019g018030	POT5_ARATH ame: Full=Potassium transporter 5 Short= 1 Short= 5 Short= 5
Cup000019g018040	GRXC1_ORYSJ ame: Full=Glutaredoxin-C1
Cup000019g018045	PESC_ARATH ame: Full=Pescadillo homolog Short=
Cup000019g018052	TC159_ARATH ame: Full=Translocase of chloroplast chloroplastic Short= oc159 ame: Full=159 kDa chloroplast outer envelope ame: Full=Plastid import 2 ame: Full=Translocase of chloroplast chloroplastic Short= oc160 ame: Full=Translocase of chloroplast chloroplastic Short= oc86
Cup000019g018158	VAS_ARATH ame: Full=Lipid transfer VAS Flags: Precursor
Cup000019g018187	LHT1_ARATH ame: Full=Lysine histidine transporter 1
Cup000019g018230.A3	GPAT6_ARATH ame: Full=Glycerol-3-phosphate 2-O-acyltransferase 6 Short= 6 ame: Full=Glycerol-3-phosphate acyltransferase 6
Cup000019g018231	ASD_ARATH ame: Full=AAA-ATPase mitochondrial ame: Full=AAA-ATPase 1 ame: Full= ATPASE-IN-SEED-DEVELOPMENT
Cup000019g018234	PIN8_ARATH ame: Full=Auxin efflux carrier component 8 Short= 8
Cup000019g018243.A4	CPR30_ARATH ame: Full=F-box CPR30 ame: Full= CONSTITUTIVE EXPRESSER OF PR GENES 30
Cup000019g018255.A2	UBE4_ARATH ame: Full=Probable ubiquitin conjugation factor E4 ame: Full=Plant U-box 1 ame: Full=RING-type E3 ubiquitin transferase E4 ame: Full=U-box domain-containing 1 ame: Full=Ubiquitin-fusion degradation 2-like Short=UB fusion 2-like
Cup000019g018290	PMEI_ACTDE ame: Full=Pectinesterase inhibitor ame: Full= Short=PMEI ame: Full=Pectin methylesterase inhibitor Flags: Precursor
Cup000019g018299	SAP1_ORYSI ame: Full=Zinc finger A20 and AN1 domain-containing stress-associated 1 Short= 1 ame: Full=Multiple stress-responsive zinc finger ISAP1 Short= 1
Cup000019g018301	BZP53_ARATH ame: Full=bZIP transcription factor 53 Short= 53
Cup000019g018307	TOP2_PEA ame: Full=DNA topoisomerase 2 ame: Full=DNA topoisomerase II ame: Full= opII
Cup000019g018310	ZHD9_ARATH ame: Full=Zinc-finger homeodomain 9 Short= 9 ame: Full=Homeobox 34 Short= -34
Cup000019g018323	MBD9_ARATH ame: Full=Methyl- -binding domain-containing 9 Short= 9 Short=MBD09 ame: Full=Histone acetyl transferase MBD9 ame: Full=Methyl- -binding MBD9
Cup000019g018341	POLX_TOBAC ame: Full=Retrovirus-related Pol poly from transposon TNT 1-94 Includes: ame: Full=Protease Includes: ame: Full=Reverse transcriptase Includes: ame: Full=Endonuclease
Cup000019g018369	TOP2_PEA ame: Full=DNA topoisomerase 2 ame: Full=DNA topoisomerase II ame: Full= opII
Cup000019g018377	TCP20_ARATH ame: Full=Transcription factor TCP20
Cup000019g018378	TOP2_PEA ame: Full=DNA topoisomerase 2 ame: Full=DNA topoisomerase II ame: Full= opII
Cup000019g018383	ZHD8_ARATH ame: Full=Zinc-finger homeodomain 8 Short= 8 ame: Full=Homeobox 30 Short= -30 ame: Full=Zinc finger homeodomain transcriptional factor ZFHD3
Cup000019g018387	ML146_PAPSO ame: Full=Major latex 146 Short=MLP 146
Cup000019g018397	RIR2_TOBAC ame: Full=Ribonucleoside-diphosphate reductase small chain ame: Full=Ribonucleoside-diphosphate reductase R2 subunit ame: Full=Ribonucleotide reductase small subunit
Cup000019g018402	AS1_ARATH ame: Full=Transcription factor AS1 ame: Full=Myb-related 91 Short= 91 ame: Full= ASYMMETRIC LEAVES 1 ame: Full= PHANTASTICA Short=
Cup000020g018437	KN12D_ARATH ame: Full=Kinesin KIN-12D ame: Full=Phragmoplast orienting kinesin 2
Cup000020g018482	DIR19_ARATH ame: Full=Dirigent 19 Short= 19 Flags: Precursor
Cup000020g018507	Y5576_ARATH ame: Full=Probable receptor-like serine threonine- kinase At5g57670
Cup000020g018551	UCC1_ARATH ame: Full=Uclacyanin 1 Flags: Precursor
Cup000020g018567	STA1_ARATH ame: Full= STABILIZED1 ame: Full=Pre-mRNA processing factor 6 ame: Full= EMBRYO DEFECTIVE 2770
Cup000020g018635	NFYB3_ARATH ame: Full=Nuclear transcription factor Y subunit B-3 Short= -YB-3 ame: Full=Transcriptional activator HAP3C
Cup000020g018636	NSY1_CAEEL ame: Full=Mitogen-activated kinase kinase kinase nsy-1 ame: Full=Apoptosis signal-regulating kinase 1 Short=ASK-1 ame: Full=Neuronal symmetry kinase 1
Cup000020g018641	KN12F_ORYSJ ame: Full=Kinesin KIN-12F
Cup000020g018654	MT21A_DANRE ame: Full= N-lysine methyltransferase METTL21A ame: Full=Methyltransferase 21A
Cup000020g018665	CB2A_SPIOL ame: Full=Chlorophyll a-b binding chloroplastic ame: Full=LHCII type I CAB Short=LHCP Flags: Precursor
Cup000020g018674	SAU50_ARATH ame: Full=Auxin-responsive SAUR50 ame: Full= SMALL AUXIN UP RNA 50
Cup000020g018684	GRXC9_ARATH ame: Full=Glutaredoxin-C9 Short= rxC9 ame: Full= ROXY 19
Cup000020g018694	GLGL2_SOLTU ame: Full=Glucose-1-phosphate adenylyltransferase large subunit chloroplastic amyloplastic ame: Full=ADP-glucose pyrophosphorylase ame: Full=ADP-glucose synthase ame: Full=AGPase S ame: Full=Alpha-D-glucose-1-phosphate adenyl transferase Flags: Precursor
Cup000020g018719	TMM_ARATH ame: Full= TOO MANY MOUTHS ame: Full=Receptor 17 Short= 17 Flags: Precursor
Cup000020g018721	LOG5_ARATH ame: Full=Cytokinin riboside 5 -monophosphate phosphoribohydrolase LOG5 ame: Full= LONELY GUY 5
Cup000020g018726	ACEA_CUCMA ame: Full=Isocitrate lyase Short=ICL ame: Full=Isocitrase ame: Full=Isocitratsysase
Cup000020g018732	Y4372_ARATH ame: Full=Probable LRR receptor-like serine threonine- kinase At4g37250 Flags: Precursor
Cup000020g018782.A	BGAL5_ORYSJ ame: Full=Beta-galactosidase 5 Short=Lactase 5 Flags: Precursor
Cup000020g018782.A2	BGAL3_ARATH ame: Full=Beta-galactosidase 3 Short=Lactase 3 Flags: Precursor
Cup000020g018783.A2	RD19A_ARATH ame: Full=Cysteine protease RD19A ame: Full= RESPONSIVE TO DEHYDRATION 19 Short=RD19 Flags: Precursor
Cup000020g018800	SAU20_ARATH ame: Full=Auxin-responsive SAUR20 ame: Full= SMALL AUXIN UP RNA 20
Cup000020g018801.A2	SAU21_ARATH ame: Full=Auxin-responsive SAUR21 ame: Full= SMALL AUXIN UP RNA 21
Cup000020g018823	ROGF1_ARATH ame: Full=Rop guanine nucleotide exchange factor 1 Short= opGEF1 ame: Full=Kinase partner -like Short=KPP-like ame: Full=Rho of plants guanine nucleotide exchange factor 1
Cup000020g018847	SNE_ARATH ame: Full=F-box SNE ame: Full= SNEEZY ame: Full=Sleepy 2
Cup000020g018849	PAT1_ARATH ame: Full=Scarecrow-like transcription factor PAT1 ame: Full=GRAS family 29 Short= -29 ame: Full= PHYTOCHROME A SIGNAL TRANSDUCTION 1
Cup000020g018857	NFD6_ARATH ame: Full= NUCLEAR FUSION DEFECTIVE chloroplastic mitochondrial Flags: Precursor
Cup000020g018864	RL30_DECAR ame: Full=50S ribosomal L30
Cup000020g018872	SPG1_SCHPO ame: Full=Septum-promoting GTP-binding 1 ame: Full=GTPase spg1 ame: Full=Sid3
Cup000020g018875	PER3_ARATH ame: Full=Peroxidase 3 Short=Atperox P3 ame: Full=ATPRC ame: Full=RCI3A ame: Full=Rare cold-inducible Flags: Precursor
Cup000020g018895	ERF53_ARATH ame: Full=Ethylene-responsive transcription factor ERF053 Short= 53
Cup000020g018906	MBF1B_ARATH ame: Full=Multi -bridging factor 1b
Cup000020g018911.A2	GTE4_ARATH ame: Full=Transcription factor GTE4 ame: Full=Bromodomain-containing GTE4 ame: Full= GLOBAL TRANSCRIPTION FACTOR GROUP E4
Cup000020g018918.A2	LIP2_ARATH ame: Full=Triacylglycerol lipase 2 Flags: Precursor
Cup000020g018934	MOCOS_SOLLC ame: Full=Molybdenum cofactor sulfurase Short=MCS Short=MOS Short= o sulfurase ame: Full=Molybdenum cofactor sulfurtransferase
Cup000020g018943	CCC11_ARATH ame: Full=Cyclin-C1-1 Short= 1 1
Cup000020g018952	PTR33_ARATH ame: Full= NRT1 PTR FAMILY Short= ame: Full=Nitrate transporter
Cup000020g018961	AKR2B_ARATH ame: Full=Ankyrin repeat domain-containing 2B
Cup000020g018962	EXOL5_ARATH ame: Full= EXORDIUM-like 5 Flags: Precursor
Cup000020g018985	BEBT_TOBAC ame: Full=Benzyl alcohol O-benzoyltransferase ame: Full=Benzoyl coenzyme A:benzyl alcohol benzoyl transferase
Cup000020g019051	BEBT_TOBAC ame: Full=Benzyl alcohol O-benzoyltransferase ame: Full=Benzoyl coenzyme A:benzyl alcohol benzoyl transferase
Cup000021g019099.A2	TI231_ARATH ame: Full=Mitochondrial import inner membrane translocase subunit TIM23-1
Cup000021g019123	E70B1_ARATH ame: Full=Exocyst complex component EXO70B1 Short= xo70b1 ame: Full=Exocyst subunit Exo70 family B1
Cup000021g019124	E70A1_ARATH ame: Full=Exocyst complex component EXO70A1 Short= xo70a1 ame: Full=Exocyst subunit Exo70 family A1
Cup000021g019127	HACD2_BOVIN ame: Full=Very-long-chain (3R)-3-hydroxyacyl- dehydratase 2 ame: Full=3-hydroxyacyl- dehydratase 2 Short=HACD2 ame: Full= -tyrosine phosphatase-like member B
Cup000021g019129	H2A1_SOLLC ame: Full=Histone ame: Full= 2A-1
Cup000021g019155.A	INDA1_SOLTU ame: Full=Internal alternative NAD(P)H-ubiquinone oxidoreductase mitochondrial ame: Full=Internal alternative NADH dehydrogenase NDA1 ame: Full=Internal non-phosphorylating NAD(P)H dehydrogenase 1 Short= 1 ame: Full=NADH:ubiquinone reductase (non-electrogenic) NDA1 Flags: Precursor
Cup000021g019155.A2	NDA2_ARATH ame: Full=Internal alternative NAD(P)H-ubiquinone oxidoreductase mitochondrial ame: Full=Internal alternative NADH dehydrogenase NDA2 ame: Full=NADH:ubiquinone reductase (non-electrogenic) NDA2 Flags: Precursor
Cup000021g019158	ATL2_ARATH ame: Full=RING-H2 finger ATL2 ame: Full= ARABIDOPSIS TOXICOS EN LEVADURA 2 Short= ATL2 ame: Full=RING-type E3 ubiquitin transferase ATL2
Cup000021g019167	PP133_ARATH ame: Full=Pentatricopeptide repeat-containing At1g79540
Cup000021g019256	H2B2_MEDTR ame: Full=Probable histone
Cup000021g019258	PGKH1_ARATH ame: Full=Phosphoglycerate kinase chloroplastic Flags: Precursor
Cup000021g019272	CIPKB_ARATH ame: Full=CBL-interacting serine threonine- kinase 11 ame: Full=SNF1-related kinase ame: Full=SOS2 kinase PKS5 ame: Full=SOS3-interacting 4
Cup000021g019290	M3K4_HUMAN ame: Full=Mitogen-activated kinase kinase kinase 4 ame: Full=MAP three kinase 1 ame: Full=MAPK ERK kinase kinase 4 Short=MEK kinase 4 Short=MEKK 4
Cup000021g019296	PCNA_TOBAC ame: Full=Proliferating cell nuclear antigen Short=PCNA
Cup000021g019299	SSDH_ARATH ame: Full=Succinate-semialdehyde mitochondrial Short=At-SSADH1 ame: Full=Aldehyde dehydrogenase family 5 member F1 ame: Full=NAD(+)-dependent succinic semialdehyde dehydrogenase Flags: Precursor
Cup000021g019312	CAMK5_ARATH ame: Full=CDPK-related kinase 5 Short= 5 ame: Full=Calcium calmodulin-dependent kinase 1
Cup000021g019317	JGB_ARATH ame: Full= JINGUBANG
Cup000021g019322	NEP2_NEPGR ame: Full=Aspartic ase nepenthesin-2 ame: Full=Nepenthesin-II Flags: Precursor
Cup000021g019369	H2B6_ARATH ame: Full=Histone ame: Full=H2BAt ame: Full=HTB9
Cup000021g019379	SCL14_ARATH ame: Full=Scarecrow 14 Short= 14 ame: Full=GRAS family 2 Short= -2
Cup000021g019393	U503A_ARATH ame: Full=UPF0503 chloroplastic Flags: Precursor
Cup000021g019398	AB31G_ARATH ame: Full=ABC transporter G family member 31 Short=ABC transporter Short= 31 ame: Full=Pleiotropic drug resistance 3
Cup000021g019399	EF4L1_ARATH ame: Full= ELF4-LIKE 1
Cup000021g019426	NEP2_NEPGR ame: Full=Aspartic ase nepenthesin-2 ame: Full=Nepenthesin-II Flags: Precursor
Cup000021g019450	MKS1_ARATH ame: Full= MKS1 ame: Full= MAP kinase 4 substrate 1 ame: Full=VQ motif-containing 21 Short= 21
Cup000021g019474	VRN1_ARATH ame: Full=B3 domain-containing transcription factor VRN1 ame: Full= VERNALIZATION 1
Cup000021g019475	JGB_ARATH ame: Full= JINGUBANG
Cup000021g019481	ABA2_PRUAR ame: Full=Zeaxanthin chloroplastic ame: Full=PA-ZE Flags: Precursor
Cup000021g019486	RL261_ARATH ame: Full=60S ribosomal L26-1
Cup000021g019489	ERF08_ARATH ame: Full=Ethylene-responsive transcription factor ERF008
Cup000021g019514	ATL78_ARATH ame: Full=RING-H2 finger ATL78 ame: Full=RING-type E3 ubiquitin transferase ATL78
Cup000021g019521	CALS5_ARATH ame: Full=Callose synthase 5 ame: Full=1,3-beta-glucan synthase ame: Full= GLUCAN SYNTHASE-LIKE 2 ame: Full= LESS ADHERENT POLLEN 1
Cup000021g019526	RTM2D_ARATH ame: Full=Inactive RESTRICTED TEV MOVEMENT 2 ame: Full=Inactive restricted tobacco etch virus movement 2
Cup000021g019530	MIZ1_ARATH ame: Full= MIZU-KUSSEI 1
Cup000021g019551	ZAT11_ARATH ame: Full=Zinc finger ZAT11
Cup000021g019566	CALS5_ARATH ame: Full=Callose synthase 5 ame: Full=1,3-beta-glucan synthase ame: Full= GLUCAN SYNTHASE-LIKE 2 ame: Full= LESS ADHERENT POLLEN 1
Cup000021g019574	NPC1_ARATH ame: Full=Non-specific phospholipase C1 Flags: Precursor
Cup000021g019582.A	FH6_ARATH ame: Full=Formin 6 Short= 6 Short= -6 Flags: Precursor
Cup000022g019610	HMGCL_ARATH ame: Full=Hydroxymethylglutaryl- mitochondrial Short=HL Short=HMG- lyase ame: Full=3-hydroxy-3-methylglutarate- lyase
Cup000022g019619	DNJC7_MOUSE ame: Full= homolog subfamily C member 7 ame: Full=Cytoplasmic CAR retention Short=CCRP ame: Full=MDj11 ame: Full=Tetratricopeptide repeat 2 Short=TPR repeat 2
Cup000022g019625	RB12B_HUMAN ame: Full=RNA-binding 12B ame: Full=RNA-binding motif 12B
Cup000022g019715	MIND1_ARATH ame: Full= septum site-determining minD chloroplastic Short= inD1 ame: Full= ACCUMULATION AND REPLICATION OF CHLOROPLASTS 11 ame: Full=Septum site-determining 1 Flags: Precursor
Cup000022g019721	U496N_ARATH ame: Full=UPF0496 At3g49070
Cup000022g019751	GT18_ARATH ame: Full=Xyloglucan galactosyltransferase XLT2 ame: Full=Glycosyltransferase 18 Short= 18 ame: Full= XYLOGLUCAN L-SIDE CHAIN GALACTOSYLTRANSFERASE POSITION 2
Cup000022g019769.A2	OLEO3_ARATH ame: Full=Oleosin kDa
Cup000022g019803	LYK3_ARATH ame: Full= domain receptor-like kinase 3 Short= -containing receptor-like kinase 3 Flags: Precursor
Cup000022g019822	DRB2_ARATH ame: Full=Double-stranded RNA-binding 2 ame: Full=dsRNA-binding 2 Short= 2
Cup000022g019823	ATL79_ARATH ame: Full=RING-H2 finger ATL79 ame: Full=RING-type E3 ubiquitin transferase ATL79 Flags: Precursor
Cup000022g019842	FB253_ARATH ame: Full=F-box At5g07610
Cup000022g019853	LSU2_ARATH ame: Full= RESPONSE TO LOW SULFUR 2 ame: Full= ENHANCED DE-ETIOLATION 6
Cup000022g019858	Y1332_ARATH ame: Full=Probable receptor kinase At1g33260
Cup000022g019859	RBCX2_ARATH ame: Full=Chaperonin-like chloroplastic Short= 2 Flags: Precursor
Cup000022g019873	Y4103_ARATH ame: Full=Probable receptor kinase At4g10390
Cup000022g019905	GRC13_ARATH ame: Full=Glutaredoxin-C13 Short= rxC13 ame: Full= ROXY 9
Cup000022g019924	PME61_ARATH ame: Full=Probable pectinesterase pectinesterase inhibitor 61 Includes: ame: Full=Pectinesterase inhibitor 61 ame: Full=Pectin methylesterase inhibitor 61 Includes: ame: Full=Pectinesterase 61 Short=PE 61 ame: Full= pcrF ame: Full=Pectin methylesterase 61 Short= 61
Cup000022g019943	CCB14_ARATH ame: Full=Cyclin-B1-4 ame: Full=G2 mitotic-specific cyclin-B1-4 Short= 1 4
Cup000022g019963	SMR13_ARATH ame: Full=Cyclin-dependent kinase inhibitor SMR13 ame: Full= SIAMESE-RELATED 13
Cup000022g019981	PP2A4_ARATH ame: Full=Serine threonine- phosphatase PP2A-4 catalytic subunit ame: Full= phosphatase 2A isoform 4
Cup000022g019984	UBP13_ARATH ame: Full=Ubiquitin carboxyl-terminal hydrolase 13 ame: Full=Deubiquitinating enzyme 13 Short= 13 ame: Full=Ubiquitin thioesterase 13 ame: Full=Ubiquitin-specific-processing protease 13
Cup000022g019986.A	UGAT_BELPE ame: Full=Cyanidin-3-O-glucoside 2-O-glucuronosyltransferase Short= ame: Full=UDP-glucuronic acid:anthocyanin glucuronosyltransferase
Cup000022g019986.A2	UGT9_GARJA ame: Full=Beta-D-glucosyl crocetin beta-1,6-glucosyltransferase ame: Full=UDP-glucose glucosyltransferase 9 Short= 9 ame: Full=UDP-glycosyltransferase 94E5
Cup000022g020020	TRY_ARATH ame: Full=Transcription factor TRY ame: Full= TRIPTYCHON
Cup000022g020046	ERL1_ARATH ame: Full=LRR receptor-like serine threonine- kinase ERL1 ame: Full= ERECTA-like kinase 1 Flags: Precursor
Cup000022g020054	AGL42_ARATH ame: Full=MADS-box AGL42 ame: Full= AGAMOUS-LIKE 42 ame: Full= FOREVER YOUNG FLOWER
Cup000022g020070	FB253_ARATH ame: Full=F-box At5g07610
Cup000022g020073	FB253_ARATH ame: Full=F-box At5g07610
Cup000022g020096	B561I_ARATH ame: Full=Cytochrome b561 and DOMON domain-containing At3g61750 ame: Full= Flags: Precursor
Cup000022g020097	ARFI_ARATH ame: Full=Auxin response factor 9
Cup000022g020112	CN15C_MEDTR ame: Full= CNGC15c ame: Full=Cyclic nucleotide-gated ion channel 15 c
Cup000022g020123	SC61B_ARATH ame: Full= transport Sec61 subunit beta
Cup000022g020139	UNC_ARATH ame: Full=Serine threonine- kinase UCN ame: Full=AGC serine threonine- kinase subfamily 2 member 3 ame: Full= UNICORN
Cup000022g020173	SDHF4_MOUSE ame: Full=Succinate dehydrogenase assembly factor mitochondrial Short=SDH assembly factor 4 Short=SDHAF4 Flags: Precursor
Cup000022g020192	Y3209_ORYSJ ame: Full=B3 domain-containing Os03g0120900
Cup000022g020200	ZWIP2_ARATH ame: Full=Zinc finger WIP2 ame: Full= NO TRANSMITTING TRACT ame: Full=WIP-domain 2 Short= 2
Cup000022g020206	SYVM1_ARATH ame: Full=Valine--tRNA mitochondrial 1 ame: Full= 1 ame: Full= TWIN 2 ame: Full=Valyl-tRNA synthetase Short= Flags: Precursor
Cup000022g020213	GRCR1_MOUSE ame: Full=Glutaredoxin domain-containing cysteine-rich 1
Cup000022g020221	LSU2_ARATH ame: Full= RESPONSE TO LOW SULFUR 2 ame: Full= ENHANCED DE-ETIOLATION 6
Cup000022g020222	MOCOS_ARATH ame: Full=Molybdenum cofactor sulfurase Short=MCS Short=MOS Short= o sulfurase ame: Full=Abscisic acid 3 ame: Full=Low expression of osmotically expressive genes 5 ame: Full=Molybdenum cofactor sulfurtransferase
Cup000022g020225	ATL6_ARATH ame: Full=E3 ubiquitin- ligase ATL6 ame: Full=RING-H2 finger ATL6 ame: Full=RING-type E3 ubiquitin transferase ATL6 Flags: Precursor
Cup000022g020231	GTL1_ARATH ame: Full=Trihelix transcription factor GTL1 ame: Full=GT2-LIKE 1 Short= 1 Short= GT-2-LIKE1 ame: Full=Trihelix DNA-binding GTL1
Cup000022g020237	FBW3_ARATH ame: Full=F-box WD-40 repeat-containing At5g21040
Cup000023g020268	POLX_TOBAC ame: Full=Retrovirus-related Pol poly from transposon TNT 1-94 Includes: ame: Full=Protease Includes: ame: Full=Reverse transcriptase Includes: ame: Full=Endonuclease
Cup000023g020314.A	CRRS3_ARATH ame: Full=Cysteine-rich repeat secretory 3 ame: Full=Plasmodesmata-located 2 Short=PDLP2 Flags: Precursor
Cup000023g020343	CKI1_ARATH ame: Full=Histidine kinase CKI1 ame: Full= CYTOKININ-INDEPENDENT 1
Cup000023g020359	DRMH3_ARATH ame: Full=Dormancy-associated homolog 3 ame: Full=DRM1 homolog 3
Cup000023g020360.A2	PP18_ARATH ame: Full=Serine threonine- phosphatase PP1 isozyme 8
Cup000023g020361	SWT16_ARATH ame: Full=Bidirectional sugar transporter SWEET16 Short= 16 ame: Full= SUGARS WILL EVENTUALLY BE EXPORTED TRANSPORTERS 16
Cup000023g020369.A	UGPI4_ARATH ame: Full=Uncharacterized GPI-anchored At3g06035 Flags: Precursor
Cup000023g020369.A2	UGPI3_ARATH ame: Full=Uncharacterized GPI-anchored At5g19250 Flags: Precursor
Cup000023g020381	SRC2_SOYBN ame: Full= SRC2 ame: Full= SOYBEAN GENE REGULATED BY COLD 2
Cup000023g020408.A	PPR23_ARATH ame: Full=Pentatricopeptide repeat-containing At1g09190
Cup000023g020427	XRCC3_ARATH ame: Full=DNA repair XRCC3 homolog ame: Full=X-ray repair cross-complementing 3 homolog Short= 3
Cup000023g020458	PSMD9_YEAST ame: Full=Probable 26S proteasome regulatory subunit p27 ame: Full=Proteasome non-ATPase subunit 2
Cup000023g020472	SYK_ORYSJ ame: Full=Lysine--tRNA ligase ame: Full=Lysyl-tRNA synthetase Short=
Cup000023g020481	PP118_ARATH ame: Full=Pentatricopeptide repeat-containing At1g73710
Cup000023g020521	ARF1_BRARP ame: Full=ADP-ribosylation factor 1
Cup000023g020527.A2	CKI1_ARATH ame: Full=Histidine kinase CKI1 ame: Full= CYTOKININ-INDEPENDENT 1
Cup000023g020544	DRMH3_ARATH ame: Full=Dormancy-associated homolog 3 ame: Full=DRM1 homolog 3
Cup000023g020576	POLX_TOBAC ame: Full=Retrovirus-related Pol poly from transposon TNT 1-94 Includes: ame: Full=Protease Includes: ame: Full=Reverse transcriptase Includes: ame: Full=Endonuclease
Cup000023g020589	CALR_PRUAR ame: Full=Calreticulin Flags: Precursor
Cup000023g020595	PSAEA_NICSY ame: Full=Photosystem I reaction center subunit IV chloroplastic Short=PSI-E A Contains: ame: Full=Photosystem I reaction center subunit IV A isoform 2 Flags: Precursor
Cup000024g020641	EGY2_ORYSJ ame: Full=Probable zinc metalloprotease chloroplastic ame: Full= ETHYLENE-DEPENDENT GRAVITROPISM-DEFICIENT AND YELLOW-GREEN 2 Short= 2 Flags: Precursor
Cup000024g020643	CLAH1_ARATH ame: Full=Clathrin heavy chain 1
Cup000024g020644	BH051_ARATH ame: Full=Transcription factor bHLH51 ame: Full=Basic helix-loop-helix 51 Short= 51 Short=bHLH 51 ame: Full=Transcription factor EN 57 ame: Full=bHLH transcription factor bHLH051
Cup000024g020713	PUB40_ARATH ame: Full=U-box domain-containing 40 ame: Full=Plant U-box 40 ame: Full=RING-type E3 ubiquitin transferase PUB40
Cup000024g020724	FRAY2_DICDI ame: Full=Serine threonine- kinase fray2 ame: Full=STE20-like kinase fray2
Cup000024g020735	PP409_ARATH ame: Full=Pentatricopeptide repeat-containing At5g40400
Cup000024g020764	OST4A_ARATH ame: Full=Dolichyl-diphosphooligosaccharide-- glycosyltransferase subunit 4A
Cup000024g020771	AB6G_ARATH ame: Full=ABC transporter G family member 6 Short=ABC transporter Short= 6 ame: Full=White-brown complex homolog 6 Short= 6
Cup000024g020779	SUT41_ARATH ame: Full=Sulfate transporter chloroplastic ame: Full=AST82 Flags: Precursor
Cup000024g020794	UBL5_ARATH ame: Full=Ubiquitin 5
Cup000024g020802	SAM50_MOUSE ame: Full=Sorting and assembly machinery component 50 homolog
Cup000024g020804	SVR1_ARATH ame: Full= ribosomal large subunit pseudouridine synthase chloroplastic ame: Full= PIGMENT DEFECTIVE 328 ame: Full= SUPPRESSOR OF VARIEGATION 1 Flags: Precursor
Cup000024g020822	C77A3_SOYBN ame: Full=Cytochrome P450 77A3
Cup000024g020835	OPF13_ARATH ame: Full=Transcription repressor OFP13 ame: Full=Ovate family 13 Short= 13
Cup000024g020841	RTM2B_ARATH ame: Full=Inactive RESTRICTED TEV MOVEMENT 2 ame: Full=Inactive restricted tobacco etch virus movement 2
Cup000024g020848	2MMP_ARATH ame: Full=Metalloendo ase 2-MMP Short=At2-MMP Flags: Precursor
Cup000024g020849	ATL72_ARATH ame: Full=RING-H2 finger ATL72 ame: Full=RING-type E3 ubiquitin transferase ATL72
Cup000024g020860	AROC_CAPSE ame: Full=Chorismate chloroplastic ame: Full=5-enolpyruvylshikimate-3-phosphate phospholyase Flags: Precursor
Cup000024g020871	ATL46_ARATH ame: Full=RING-H2 finger ATL46 ame: Full=RING-type E3 ubiquitin transferase ATL46
Cup000024g020880	ZHD8_ARATH ame: Full=Zinc-finger homeodomain 8 Short= 8 ame: Full=Homeobox 30 Short= -30 ame: Full=Zinc finger homeodomain transcriptional factor ZFHD3
Cup000024g020885	CSLC4_ARATH ame: Full=Xyloglucan glycosyltransferase 4 ame: Full=Cellulose synthase C4 Short= slC4 ame: Full=Xyloglucan synthase 4
Cup000024g020893	EXPA4_ARATH ame: Full=Expansin-A4 Short= 4 ame: Full=Alpha-expansin-4 Short=At-EXP4 Short= x4 ame: Full=Ath- lpha- Flags: Precursor
Cup000024g020899	PP208_ARATH ame: Full=Pentatricopeptide repeat-containing mitochondrial Flags: Precursor
Cup000024g020903	PP184_ARATH ame: Full=Pentatricopeptide repeat-containing At2g34400
Cup000024g020906	MDR_ORYSJ ame: Full= multidrug resistance ame: Full=P-glyco
Cup000024g020908.A	ENL1_ARATH ame: Full=Early nodulin 1 ame: Full=Phytocyanin Flags: Precursor
Cup000024g020908.A2	Y3739_ARATH ame: Full=Uncharacterized membrane At3g27390
Cup000024g020918	AROC_CAPSE ame: Full=Chorismate chloroplastic ame: Full=5-enolpyruvylshikimate-3-phosphate phospholyase Flags: Precursor
Cup000024g020923.A	TYRPA_HAEIN ame: Full=Tyrosine-specific transport 1 ame: Full=Tyrosine permease 1
Cup000024g020927	AB19B_ARATH ame: Full=ABC transporter B family member 19 Short=ABC transporter Short= 19 ame: Full=Multidrug resistance 11 ame: Full=P-glyco 19
Cup000024g020935	AZG1_ARATH ame: Full=Adenine guanine permease AZG1 ame: Full= -homolog ame: Full= AZAGUANINE RESISTANT 1 Short= zg1
Cup000024g020943	CDKC1_ARATH ame: Full=Cyclin-dependent kinase C-1 Short=CDKC 1
Cup000024g020946	RDO2_ARATH ame: Full=Transcription elongation factor TFIIS ame: Full= REDUCED DORMANCY 2
Cup000024g020948	FRY_HUMAN ame: Full= furry homolog
Cup000024g020952	GDU1_ARATH ame: Full= GLUTAMINE DUMPER 1
Cup000024g020965	ELF6_ARATH ame: Full=Probable lysine-specific demethylase ELF6 ame: Full=Early flowering 6 ame: Full=Jumonji domain-containing 11 ame: Full=Probable lysine-specific histone demethylase ELF6
Cup000024g020972	PPP7I_ARATH ame: Full=Serine threonine- phosphatase 7 inactive homolog
Cup000024g020974	AB19B_ARATH ame: Full=ABC transporter B family member 19 Short=ABC transporter Short= 19 ame: Full=Multidrug resistance 11 ame: Full=P-glyco 19
Cup000024g020975	PP387_ARATH ame: Full=Pentatricopeptide repeat-containing mitochondrial Flags: Precursor
Cup000024g021035.A	TM230_CHICK ame: Full=Transmembrane 230
Cup000024g021035.A2	RA211_ARATH ame: Full=Ethylene-responsive transcription factor RAP2-11 ame: Full= RELATED TO APETALA2 11
Cup000024g021079	TECR_ARATH ame: Full=Very-long-chain enoyl- reductase ame: Full=Enoyl- reductase Short= ame: Full= ECERIFERUM 10 ame: Full=Synaptic glyco SC2
Cup000024g021106.A	SDP6_ARATH ame: Full=Glycerol-3-phosphate dehydrogenase mitochondrial ame: Full= SUGAR-DEPENDENT 6 Flags: Precursor
Cup000024g021106.A2	SAM50_MOUSE ame: Full=Sorting and assembly machinery component 50 homolog
Cup000024g021112	SGO2_ARATH ame: Full=SHUGOSHIN 2 Short= 2
Cup000024g021126.A	SRM1_ARATH ame: Full=Transcription factor SRM1 ame: Full=Myb-related SRM1 ame: Full= SALT-RELATED MYB 1
Cup000024g021126.A2	DIV_ANTMA ame: Full=Transcription factor DIVARICATA
Cup000024g021128	PP364_ARATH ame: Full=Pentatricopeptide repeat-containing At5g04780
Cup000024g021154	SAU50_HELAN ame: Full=Auxin-responsive SAUR50 ame: Full= SMALL AUXIN UP RNA 50
Cup000024g021177	ENG1_ARTBC ame: Full=Probable endo-1,3(4)-beta-glucanase ARB_01444 Short=Endo-1,3-beta-glucanase Short=Endo-1,4-beta-glucanase ame: Full=Laminarinase Flags: Precursor
Cup000024g021185	ATSE_AGRFC ame: Full=Acetyltransferase Atu2258 ame: Full=GCN5-related N-acetyltransferase Short=GNAT
Cup000024g021209	PUB40_ARATH ame: Full=U-box domain-containing 40 ame: Full=Plant U-box 40 ame: Full=RING-type E3 ubiquitin transferase PUB40
Cup000024g021217	SMR6_ARATH ame: Full=Cyclin-dependent kinase inhibitor SMR6 ame: Full= SIAMESE-RELATED 6
Cup000024g021236	UMP2_ARATHRecName: Full=Uncharacterized protein At2g27730, mitochondrial
Cup000025g021286.A	PP171_ARATH ame: Full=Pentatricopeptide repeat-containing mitochondrial Flags: Precursor
Cup000025g021286.A2	PP171_ARATH ame: Full=Pentatricopeptide repeat-containing mitochondrial Flags: Precursor
Cup000025g021350	HSL2_ARATH ame: Full=LRR receptor-like serine threonine- kinase HSL2 ame: Full= HAESA-LIKE2 Flags: Precursor
Cup000025g021369.A	Y4407_SELML ame: Full=Inactive kinase SELMODRAFT_444075
Cup000025g021371	PR1F2_ARATH ame: Full=PRA1 family F2 Short= ame: Full=Prenylated Rab acceptor 7
Cup000025g021383	IQM5_ARATH ame: Full=IQ domain-containing IQM5 ame: Full=IQ motif-containing 5
Cup000025g021397	SBT18_ARATH ame: Full=Subtilisin-like protease ame: Full=Subtilase subfamily 1 member 8 Short= Flags: Precursor
Cup000025g021438	RAVL3_ARATH ame: Full=AP2 ERF and B3 domain-containing transcription factor At1g51120 ame: Full=RAV1-like ethylene-responsive transcription factor At1g51120
Cup000025g021440	FABI_BRANA ame: Full=Enoyl-[acyl-carrier- ] reductase
Cup000025g021443	BGL12_ORYSI ame: Full=Beta-glucosidase 12 Flags: Precursor
Cup000025g021458	Y2446_ARATHRecName: Full=Uncharacterized protein At2g34460, chloroplastic; Flags: Precursor
Cup000025g021485	AASS_ARATH ame: Full=Alpha-aminoadipic semialdehyde synthase ame: Full=cAt-LKR SDH Short=LKR SDH Includes: ame: Full=Lysine ketoglutarate reductase Short=LKR Includes: ame: Full=Saccharopine dehydrogenase ame: Full=cAt-SDH Short=SDH
Cup000025g021492	PHOX1_ARATH ame: Full= PHOX1 ame: Full= MADB1 ame: Full= myosin adapter B1
Cup000025g021495	TINY_ARATH ame: Full=Ethylene-responsive transcription factor TINY
Cup000025g021539	ALPL_ARATH ame: Full= ALP1-like
Cup000025g021546	MAOX_VITVI ame: Full=NADP-dependent malic enzyme Short=NADP-ME
Cup000025g021591	AGP14_ARATH ame: Full=Arabinogalactan peptide 14 Short=AG-peptide 14 Flags: Precursor
Cup000025g021593	SUT35_ARATH ame: Full=Probable sulfate transporter
Cup000025g021595	SYRM_ARATH ame: Full=Arginine--tRNA chloroplastic mitochondrial ame: Full=Arginyl-tRNA synthetase Short= ame: Full= EMBRYO DEFECTIVE 1027 Flags: Precursor
Cup000025g021602	Y2242_ARATH ame: Full=Probable LRR receptor-like serine threonine- kinase At2g24230 Flags: Precursor
Cup000025g021661.A2	DBR_TOBAC ame: Full=2-alkenal reductase (NADP(+)-dependent) ame: Full=Alkenal double bound reductase ame: Full=Allylic alcohol dehydrogenase 1 Short=allyl-ADH1 ame: Full=Flavin-free double bond reductase Short= ame: Full=Pulegone reductase Short= ed-1
Cup000025g021663	PNH1_ORYSJ ame: Full= argonaute PNH1 ame: Full= PINHEAD homolog 1 Short= 1
Cup000025g021703	LRX4_ARATH ame: Full=Leucine-rich repeat extensin 4 Short= 4 Short=LRR EXTENSIN4 ame: Full=Cell wall hydroxyproline-rich glyco Flags: Precursor
Cup000025g021707	RS30_ARATH ame: Full=40S ribosomal S30
Cup000025g021709	C3H20_ARATH ame: Full=Zinc finger CCCH domain-containing 20 Short= 3H20
Cup000025g021789	SMR13_ARATH ame: Full=Cyclin-dependent kinase inhibitor SMR13 ame: Full= SIAMESE-RELATED 13
Cup000025g021813	R3HC1_MOUSE ame: Full=R3H and coiled-coil domain-containing 1
Cup000025g021821	SCL3_ARATH ame: Full=Scarecrow 3 Short= 3 ame: Full=GRAS family 5 Short= -5
Cup000025g021830	PHSC_ARATH ame: Full=Probable polyamine transporter At3g13620
Cup000025g021858	PTR51_ARATH ame: Full= NRT1 PTR FAMILY Short=
Cup000025g021869	PHSC_ARATH ame: Full=Probable polyamine transporter At3g13620
Cup000025g021885	SPER1_ARATH ame: Full= SPEAR1 ame: Full=SPL- EAR-containing 1 ame: Full=TCP interactor containing EAR motif 2
Cup000025g021887	C3H49_ARATH ame: Full=Zinc finger CCCH domain-containing 49 Short= 3H49
Cup000025g021888	GAG_VILVK ame: Full=Gag poly Contains: ame: Full=Matrix p16 Contains: ame: Full=Capsid p25 Contains: ame: Full=Nucleocapsid p14
Cup000026g021908	LRK71_ARATH ame: Full=L-type lectin-domain containing receptor kinase Short= - Flags: Precursor
Cup000026g021965	ICE1_ARATH ame: Full=Transcription factor ICE1 ame: Full=Basic helix-loop-helix 116 Short= 116 Short=bHLH 116 ame: Full=Inducer of CBF expression 1 ame: Full=Transcription factor EN 45 ame: Full=Transcription factor SCREAM ame: Full=bHLH transcription factor bHLH116
Cup000026g021989	RIN4_ARATH ame: Full=RPM1-interacting 4
Cup000026g022000.A2	NBR1_ARATH ame: Full= NBR1 homolog Short= 1 ame: Full=At4g24690
Cup000026g022019	PUB38_ARATH ame: Full=U-box domain-containing 38 ame: Full=Plant U-box 38 ame: Full=RING-type E3 ubiquitin transferase PUB38
Cup000026g022021	JGB_ARATH ame: Full= JINGUBANG
Cup000026g022056	AB2G_ARATH ame: Full=ABC transporter G family member 2 Short=ABC transporter Short= 2 ame: Full=White-brown complex homolog 2 Short= 2
Cup000026g022077.A	ASPG1_ARATH ame: Full= ASPARTIC PROTEASE IN GUARD CELL 1 Short= 1 Flags: Precursor
Cup000026g022077.A2	CLPS1_ARATH ame: Full=ATP-dependent Clp protease adapter chloroplastic Flags: Precursor
Cup000026g022110	ZHD2_ARATH ame: Full=Zinc-finger homeodomain 2 Short= 2 ame: Full=Homeobox 22 Short= -22 ame: Full= MATERNAL EFFECT EMBRYO ARREST 68
Cup000026g022114	UFO_ARATH ame: Full= UNUSUAL FLORAL ORGANS ame: Full=F-box only 1 Short= 1
Cup000026g022115	AB17G_ARATH ame: Full=ABC transporter G family member 17 Short=ABC transporter Short= 17 ame: Full=Probable white-brown complex homolog 17 Short= 17
Cup000026g022125	STGL1_ARATH ame: Full=Stigma-specific STIG1 1 Flags: Precursor
Cup000026g022130	LRK71_ARATH ame: Full=L-type lectin-domain containing receptor kinase Short= - Flags: Precursor
Cup000026g022138	AP3D_ARATH ame: Full=AP-3 complex subunit delta ame: Full=Adaptor-related complex 3 subunit delta ame: Full=Delta-adaptin Short=At-d-Ad Short=At-delta-Ad ame: Full= -affected trafficking 4
Cup000026g022153	COPIA_DROME ame: Full=Copia ame: Full=Gag-int-pol Contains: ame: Full=Copia VLP Contains: ame: Full=Copia protease
Cup000026g022217	PER19_ARATH ame: Full=Peroxidase 19 Short=Atperox P19 ame: Full=ATP51 Flags: Precursor
Cup000026g022259	ATML1_ARATH ame: Full=Homeobox-leucine zipper MERISTEM L1 ame: Full=HD-ZIP ATML1 ame: Full=Homeodomain transcription factor ATML1
Cup000026g022263	RBP45_NICPL ame: Full=Polyadenylate-binding RBP45 Short=Poly(A)-binding RBP45 ame: Full=RNA-binding 45 Short= 45
Cup000026g022269	ANS1A_HUMAN ame: Full=Ankyrin repeat and SAM domain-containing 1A ame: Full=Odin
Cup000026g022275	CALX_SOYBN ame: Full=Calnexin homolog Flags: Precursor
Cup000026g022300.A	C71A1_PERAE ame: Full=Cytochrome P450 71A1 ame: Full=ARP-2 ame: Full=CYPLXXIA1
Cup000026g022300.A2	C71A1_PERAE ame: Full=Cytochrome P450 71A1 ame: Full=ARP-2 ame: Full=CYPLXXIA1
Cup000026g022300.A3	C71A1_PERAE ame: Full=Cytochrome P450 71A1 ame: Full=ARP-2 ame: Full=CYPLXXIA1
Cup000026g022317	SEM11_ARATH ame: Full= DELETION OF SUV3 SUPPRESSOR 1(I) Short= 1(I) ame: Full=Probable 26S proteasome complex subunit sem1-1
Cup000026g022330	PMA2_SOLLC ame: Full=Plasma membrane ATPase 2 ame: Full=Proton pump 2
Cup000026g022370.A	NDBAB_ARATH ame: Full=NADH dehydrogenase
Cup000026g022370.A2	CTF64_ARATH ame: Full=Cleavage stimulating factor 64 Short= stF-64 Short= stF64 ame: Full=CF-1 64 kDa subunit ame: Full=Cleavage stimulation factor 64 kDa subunit Short=CSTF 64 kDa subunit ame: Full= ENHANCED SILENCING PHENOTYPE 1 ame: Full= SUPPRESSORS OF OVEREXPRESSED FCA 19 Short=SOF19
Cup000026g022395	IDD15_ARATH ame: Full= SHOOT GRAVITROPISM 5 ame: Full= indeterminate-domain 15 Short= 15
Cup000026g022396	GSO1_ARATH ame: Full=LRR receptor-like serine threonine- kinase GSO1 ame: Full= GASSHO 1 ame: Full= SCHENGEN 3 Flags: Precursor
Cup000026g022397	ASD_ARATH ame: Full=AAA-ATPase mitochondrial ame: Full=AAA-ATPase 1 ame: Full= ATPASE-IN-SEED-DEVELOPMENT
Cup000026g022402.A2	E131_ARATH ame: Full=Glucan endo-1,3-beta-glucosidase 1 ame: Full=(1-
Cup000026g022406	NLTP2_PRUAR ame: Full=Non-specific lipid-transfer 2 Short=LTP 2
Cup000026g022410	BAHD1_ARATH ame: Full=BAHD acyltransferase At5g47980
Cup000026g022415.A2	ATL56_ARATH ame: Full=RING-H2 finger ATL56 ame: Full=RING-type E3 ubiquitin transferase ATL56
Cup000026g022446	G3P_CRYPA ame: Full=Glyceraldehyde-3-phosphate dehydrogenase Short=GAPDH ame: Full=GPD-1
Cup000026g022467	G3PC_MAGLI ame: Full=Glyceraldehyde-3-phosphate cytosolic
Cup000026g022471	FEI2_ARATH ame: Full=LRR receptor-like serine threonine- kinase FEI 2 Flags: Precursor
Cup000026g022478	Y6344_ARATH ame: Full=UPF0235 At5g63440
Cup000026g022480	CCD12_MOUSE ame: Full=Coiled-coil domain-containing 12
Cup000026g022482	DOF15_ARATH ame: Full=Dof zinc finger Short=
Cup000027g022531	RL18_ALISL ame: Full=50S ribosomal L18
Cup000027g022533	RBOHB_SOLTU ame: Full=Respiratory burst oxidase homolog B ame: Full=NADPH oxidase RBOHB ame: Full=
Cup000027g022538	HIP34_ARATH ame: Full=Heavy metal-associated isoprenylated plant 34 Short= 34 Flags: Precursor
Cup000027g022543	BH096_ARATH ame: Full=Transcription factor bHLH96 ame: Full=Basic helix-loop-helix 96 Short= 96 Short=bHLH 96 ame: Full=Transcription factor EN 15 ame: Full=bHLH transcription factor bHLH096
Cup000027g022564	RF2B_ORYSJ ame: Full=Transcription factor RF2b
Cup000027g022596.A	UNE12_ARATH ame: Full=Transcription factor UNE12 ame: Full=Basic helix-loop-helix 59 Short= 59 Short=bHLH 59 ame: Full= UNFERTILIZED EMBRYO SAC 12 ame: Full=Transcription factor EN 93 ame: Full=bHLH transcription factor bHLH059
Cup000027g022614	PLY_LILLO ame: Full=Pectate lyase Flags: Precursor
Cup000027g022644	WDL2_ARATH ame: Full= WVD2-like 2
Cup000027g022653	GID1B_ARATH ame: Full=Gibberellin receptor GID1B ame: Full= 14 ame: Full=Carboxylesterase 14 ame: Full=GID1 2 ame: Full= GA INSENSITIVE DWARF 1B Short= 1B
Cup000027g022682	FEN1_ARATH ame: Full=Flap endonuclease 1 Short=FEN-1 ame: Full=Flap structure-specific endonuclease 1
Cup000027g022703	FH11_ARATH ame: Full=Formin 11 Short= 11 Flags: Precursor
Cup000027g022711	HIP32_ARATH ame: Full=Heavy metal-associated isoprenylated plant 32 Short= 32 Flags: Precursor
Cup000027g022736	RT31_ORYSJ ame: Full=30S ribosomal mitochondrial Flags: Precursor
Cup000027g022752	BBM_ARATH ame: Full=AP2-like ethylene-responsive transcription factor BBM Short= ame: Full= AINTEGUMENTA-LIKE 2 ame: Full= BABY BOOM
Cup000027g022816	GMAN2_ARATH ame: Full=Alpha-mannosidase 2 ame: Full=Golgi alpha-mannosidase II Short=AMan II Short= Short=Man II ame: Full= hybrid glycosylation 1
Cup000027g022821	VIP1_ARATH ame: Full=Transcription factor VIP1 ame: Full= SULPHATE UTILIZATION EFFICIENCY 3 ame: Full= 2-interacting 1 Short= 1 ame: Full=bZIP transcription factor 51 Short= 51 Short=bZIP 51
Cup000027g022822	VIP1_ARATH ame: Full=Transcription factor VIP1 ame: Full= SULPHATE UTILIZATION EFFICIENCY 3 ame: Full= 2-interacting 1 Short= 1 ame: Full=bZIP transcription factor 51 Short= 51 Short=bZIP 51
Cup000027g022838	PP406_ARATH ame: Full=Pentatricopeptide repeat-containing At5g39680 ame: Full= EMBRYO DEFECTIVE 2744
Cup000027g022841	Y5986_ARATHRecName: Full=Uncharacterized protein At5g39865
Cup000027g022855	MTP8_ORYSJ ame: Full=Metal tolerance 8 Short= 8
Cup000028g022868	PSKR2_ARATH ame: Full=Phytosulfokine receptor 2 Short= 2 ame: Full=Phytosulfokine LRR receptor kinase 2 Flags: Precursor
Cup000028g022902	RING1_GOSHI ame: Full=E3 ubiquitin- ligase RING1 ame: Full=RING finger 1 ame: Full=RING-type E3 ubiquitin transferase RING1
Cup000028g022929.A2	SUT13_ARATH ame: Full=Sulfate transporter
Cup000028g022975	AGD11_ARATH ame: Full=Probable ADP-ribosylation factor GTPase-activating AGD11 Short=ARF GAP AGD11 ame: Full= ARF-GAP DOMAIN 11 Short= 11
Cup000028g022977	EI2BB_DICDI ame: Full=Translation initiation factor eIF-2B subunit beta ame: Full=eIF-2B GDP-GTP exchange factor subunit beta
Cup000028g023027.A2	FATB_GOSHI ame: Full=Palmitoyl-acyl carrier chloroplastic ame: Full=16:0-acyl-carrier thioesterase Short=16:0-ACP thioesterase ame: Full=Acyl-
Cup000028g023031.A2	HHO1_ARATH ame: Full=Transcription factor HHO1 ame: Full=MYB-domain transcription factor HHO1 ame: Full= HRS1 HOMOLOG 1
Cup000028g023040	CAP4_ARATH ame: Full= clathrin assembly At1g03050
Cup000028g023094	GAI_SOLLC ame: Full=DELLA GAI ame: Full=Gibberellic acid-insensitive mutant
Cup000028g023151	ILL6_ARATH ame: Full=IAA-amino acid hydrolase ILR1-like 6 ame: Full= gr1 Flags: Precursor
Cup000028g023159	NSP2_MEDTR ame: Full=Nodulation-signaling pathway 2
Cup000028g023180	PUB4_ARATH ame: Full=U-box domain-containing 4 ame: Full=Plant U-box 4 ame: Full=RING-type E3 ubiquitin transferase PUB4
Cup000028g023186	E70B1_ARATH ame: Full=Exocyst complex component EXO70B1 Short= xo70b1 ame: Full=Exocyst subunit Exo70 family B1
Cup000028g023238	PSKR1_ARATH ame: Full=Phytosulfokine receptor 1 Short= 1 ame: Full=Guanylate cyclase ame: Full=Phytosulfokine LRR receptor kinase 1 ame: Full= serine-threonine kinase Flags: Precursor
Cup000028g023248	THOC2_ARATH ame: Full=THO complex subunit 2 Short= 2 ame: Full= EMBRYO DEFECTIVE 2793
Cup000028g023249	THOC2_ARATH ame: Full=THO complex subunit 2 Short= 2 ame: Full= EMBRYO DEFECTIVE 2793
Cup000028g023262.A	TI442_ARATH ame: Full=Mitochondrial import inner membrane translocase subunit TIM44-2 Flags: Precursor
Cup000028g023275	C3H15_ARATH ame: Full=Zinc finger CCCH domain-containing 15 Short= 3H15
Cup000028g023306.A	TMK1_ARATH ame: Full=Receptor kinase TMK1 ame: Full=BARK1-like kinase 1 ame: Full=Transmembrane kinase 1 Flags: Precursor
Cup000028g023306.A2	TMK1_ARATH ame: Full=Receptor kinase TMK1 ame: Full=BARK1-like kinase 1 ame: Full=Transmembrane kinase 1 Flags: Precursor
Cup000028g023319	SSL10_ARATH ame: Full= STRICTOSIDINE SYNTHASE-LIKE 10 Short= 10 ame: Full=Strictosidine synthase 8 Short= 8 Flags: Precursor
Cup000028g023337	AUXI2_ARATH ame: Full=Auxilin-related 2
Cup000029g023365	RA211_ARATH ame: Full=Ethylene-responsive transcription factor RAP2-11 ame: Full= RELATED TO APETALA2 11
Cup000029g023381.A2	PPA1_SOLLC ame: Full=Acid phosphatase 1 ame: Full=Apase-1(1) Flags: Precursor
Cup000029g023391	PUB16_ARATH ame: Full=U-box domain-containing 16 ame: Full=Plant U-box 16 ame: Full=RING-type E3 ubiquitin transferase PUB16
Cup000029g023401	PYL4_ARATH ame: Full=Abscisic acid receptor PYL4 ame: Full=ABI1-binding 2 ame: Full=PYR1 4 ame: Full=Regulatory components of ABA receptor 10
Cup000029g023415	LAC4_ARATH ame: Full=Laccase-4 ame: Full=Benzenediol:oxygen oxidoreductase 4 ame: Full=Diphenol oxidase 4 ame: Full= IRREGULAR XYLEM 12 ame: Full=Urishiol oxidase 4 Flags: Precursor
Cup000029g023423	COPT6_ARATH ame: Full=Copper transporter 6 Short= 6
Cup000029g023431	MIZ1_ARATH ame: Full= MIZU-KUSSEI 1
Cup000029g023451	ZAT11_ARATH ame: Full=Zinc finger ZAT11
Cup000029g023498	SOBRL_ARATH ame: Full=Probable carboxylesterase SOBER1-like
Cup000029g023540	AZG1_ARATH ame: Full=Adenine guanine permease AZG1 ame: Full= -homolog ame: Full= AZAGUANINE RESISTANT 1 Short= zg1
Cup000029g023558	PBL19_ARATH ame: Full=Probable serine threonine- kinase PBL19 ame: Full=PBS1 19
Cup000029g023578	M3K2_ARATH ame: Full=Mitogen-activated kinase kinase kinase 2 ame: Full=Arabidopsis NPK1-related kinase 2
Cup000029g023588	PP281_ARATH ame: Full=Pentatricopeptide repeat-containing chloroplastic ame: Full= MATERNAL EFFECT EMBRYO ARREST 40 Flags: Precursor
Cup000029g023600	U503A_ARATH ame: Full=UPF0503 chloroplastic Flags: Precursor
Cup000029g023628	Y3903_ARATH ame: Full=BTB POZ domain-containing At3g09030
Cup000029g023635	PP281_ARATH ame: Full=Pentatricopeptide repeat-containing chloroplastic ame: Full= MATERNAL EFFECT EMBRYO ARREST 40 Flags: Precursor
Cup000029g023643	LRKS4_ARATH ame: Full=L-type lectin-domain containing receptor kinase Short= - Flags: Precursor
Cup000029g023662.A	GAUT7_ARATH ame: Full=Probable galacturonosyltransferase 7 ame: Full=Like glycosyl transferase 7
Cup000029g023662.A2	GAUT7_ARATH ame: Full=Probable galacturonosyltransferase 7 ame: Full=Like glycosyl transferase 7
Cup000029g023675	ALA1_ARATH ame: Full=Phospholipid-transporting ATPase 1 Short= 1 ame: Full=Aminophospholipid flippase 1
Cup000029g023738	WTR13_ARATH ame: Full=WAT1-related At2g37460
Cup000029g023778.A2	ATG8C_ORYSJ ame: Full=Autophagy-related 8C ame: Full=Autophagy-related ubiquitin-like modifier ATG8C Flags: Precursor
Cup000029g023803	HIP8_ARATH ame: Full=Heavy metal-associated isoprenylated plant 8 Short= 08 Flags: Precursor
Cup000029g023809	PHL7_ARATH ame: Full=Myb family transcription factor PHL7 ame: Full= PHR1-LIKE 7
Cup000029g023813	RM19_SCHPO ame: Full=54S ribosomal mitochondrial Flags: Precursor
Cup000029g023827	PR1B4_ARATH ame: Full=PRA1 family B4 Short=
Cup000029g023828	HT1_ARATH ame: Full=Serine threonine- kinase HT1 ame: Full=High leaf temperature 1
Cup000029g023835	PP414_ARATH ame: Full=Pentatricopeptide repeat-containing mitochondrial Flags: Precursor
Cup000029g023844	IST1L_DICDI ame: Full=IST1
Cup000029g023862	PUB8_ARATH ame: Full=U-box domain-containing 8 ame: Full=Plant U-box 8 ame: Full=RING-type E3 ubiquitin transferase PUB8
Cup000029g023863	CIPKE_ARATH ame: Full=CBL-interacting serine threonine- kinase 14 ame: Full=SNF1-related kinase ame: Full=SOS2 kinase PKS24 ame: Full=Serine threonine- kinase SR1 Short= 1
Cup000029g023866	B561J_ARATH ame: Full=Cytochrome b561 and DOMON domain-containing At5g47530 ame: Full= Flags: Precursor
Cup000029g023870	PR1B5_ARATH ame: Full=PRA1 family B5 Short=
Cup000029g023897	APR1_ARATH ame: Full=5 -adenylylsulfate reductase chloroplastic ame: Full=3 -phosphoadenosine-5 -phosphosulfate reductase homolog 19 Short=PAPS reductase homolog 19 Short=Prh-19 ame: Full=Adenosine 5 -phosphosulfate 5 -adenylylsulfate sulfotransferase 1 Short=APS sulfotransferase 1 ame: Full=Thioredoxin-independent APS reductase 1 Flags: Precursor
Cup000029g023903	PIRL4_ARATH ame: Full=Plant intracellular Ras-group-related LRR 4
Cup000029g023905	DOF54_ARATH ame: Full=Dof zinc finger Short= ame: Full=OBF-binding 4
Cup000030g023944	Y3623_ARATH ame: Full=BTB POZ domain-containing At3g56230
Cup000030g023946	LBD13_ARATH ame: Full=LOB domain-containing 13 ame: Full=ASYMMETRIC LEAVES 2 10 Short=AS2 10
Cup000030g023953.A	QORL2_NEMVE ame: Full=Quinone oxidoreductase 2 homolog
Cup000030g023966	6GPD3_ARATH ame: Full=6-phosphogluconate decarboxylating 3
Cup000030g023967	BZP43_ARATH ame: Full=Basic leucine zipper 43 Short= 43 Short=bZIP 43
Cup000030g023972	TRM2_ARATH ame: Full=Probable tRNA (guanine(26)-N(2))-dimethyltransferase 2 ame: Full=tRNA 2,2-dimethylguanosine-26 methyltransferase 2 ame: Full=tRNA(guanine-26,N(2)-N(2)) methyltransferase 2 ame: Full=tRNA(m(2,2)G26)dimethyltransferase 2
Cup000030g023987	TM230_CHICK ame: Full=Transmembrane 230
Cup000030g023991.A	CML45_ARATH ame: Full=Probable calcium-binding CML45 ame: Full=Calmodulin 45
Cup000030g023991.A2	POLX_TOBAC ame: Full=Retrovirus-related Pol poly from transposon TNT 1-94 Includes: ame: Full=Protease Includes: ame: Full=Reverse transcriptase Includes: ame: Full=Endonuclease
Cup000030g024020	FPGS1_ARATH ame: Full=Folylpolyglutamate synthase ame: Full=DHFS-FPGS homolog B ame: Full=Folylpoly-gamma-glutamate synthetase Short=FPGS ame: Full=Tetrahydrofolylpolyglutamate synthase Short=Tetrahydrofolate synthase
Cup000030g024027	SMR6_ARATH ame: Full=Cyclin-dependent kinase inhibitor SMR6 ame: Full= SIAMESE-RELATED 6
Cup000030g024071.A	PIP25_ARATH ame: Full=Probable aquaporin PIP2-5 ame: Full=Plasma membrane intrinsic 2-5 Short= 2 5 ame: Full=Plasma membrane intrinsic 2d Short=PIP2d
Cup000030g024074.A2	EDR2_ARATH ame: Full= ENHANCED DISEASE RESISTANCE 2
Cup000030g024081.A2	CSLA9_ARATH ame: Full=Glucomannan 4-beta-mannosyltransferase 9 ame: Full=Cellulose synthase A9 Short= slA9 ame: Full=Glucomannan synthase ame: Full=Mannan synthase 9 ame: Full= RESISTANT TO AGROBACTERIUM TRANSFORMATION 4
Cup000030g024085	UTP7_SCHPO ame: Full=Probable U3 small nucleolar RNA-associated 7 Short=U3 snoRNA-associated 7 ame: Full=U three 7
Cup000030g024088	MCH1_YARLI ame: Full=Probable transporter MCH1
Cup000030g024097	UMP2_ARATHRecName: Full=Uncharacterized protein At2g27730, mitochondrial
Cup000030g024114.A2	CEPR2_ARATH ame: Full=Receptor -tyrosine kinase CEPR2 ame: Full= C-TERMINALLY ENCODED PEPTIDE RECEPTOR 2 Flags: Precursor
Cup000030g024173	GDU4_ARATH ame: Full= GLUTAMINE DUMPER 4
Cup000030g024176	HSPR2_ARATH ame: Full=Nematode resistance -like HSPRO2 ame: Full=AKINbetagamma-interacting 2 ame: Full=Ortholog of sugar beet HS1 PRO-1 2 ame: Full= Hs1pro-2
Cup000030g024229	MYO12_ARATH ame: Full=Myosin-12 ame: Full=Myosin XI F Short=
Cup000030g024251	PP172_ARATH ame: Full=Pentatricopeptide repeat-containing At2g27610
Cup000030g024295	FERON_ARATH ame: Full=Receptor kinase FERONIA ame: Full= SIRENE Flags: Precursor
Cup000030g024297	Y1461_ARATH ame: Full=Probable serine threonine- kinase At1g54610
Cup000030g024302	PHO19_ARATH ame: Full=Phosphate transporter PHO1 homolog 9 ame: Full= PHO1 homolog 9 Short= 1 H9
Cup000030g024303	PHO13_ARATH ame: Full=Phosphate transporter PHO1 homolog 3 ame: Full= PHO1 homolog 3 Short= 1 H3
Cup000030g024312	ZHD8_ARATH ame: Full=Zinc-finger homeodomain 8 Short= 8 ame: Full=Homeobox 30 Short= -30 ame: Full=Zinc finger homeodomain transcriptional factor ZFHD3
Cup000030g024314	DEGP8_ARATH ame: Full=Protease Do-like chloroplastic Flags: Precursor
Cup000030g024328	Y2267_ARATH ame: Full=Probable inactive receptor kinase At2g26730 Flags: Precursor
Cup000030g024336	FRAY2_DICDI ame: Full=Serine threonine- kinase fray2 ame: Full=STE20-like kinase fray2
Cup000030g024357	POLX_TOBAC ame: Full=Retrovirus-related Pol poly from transposon TNT 1-94 Includes: ame: Full=Protease Includes: ame: Full=Reverse transcriptase Includes: ame: Full=Endonuclease
Cup000030g024370	OST4A_ARATH ame: Full=Dolichyl-diphosphooligosaccharide-- glycosyltransferase subunit 4A
Cup000030g024382	TET6_ARATH ame: Full=Tetraspanin-6
Cup000030g024384	CB121_HORVU ame: Full=Chlorophyll a-b binding 1B- chloroplastic ame: Full=LHCI type I CAB-1B-21 ame: Full=LHCI-730 chlorophyll a b binding ame: Full=Light-harvesting complex I 21 kDa Flags: Precursor
Cup000030g024431	UMP2_ARATHRecName: Full=Uncharacterized protein At2g27730, mitochondrial
Cup000030g024442.A3	Y1343_ARATH ame: Full=G-type lectin S-receptor-like serine threonine- kinase At1g34300 Flags: Precursor
Cup000030g024457	AZG1_ARATH ame: Full=Adenine guanine permease AZG1 ame: Full= -homolog ame: Full= AZAGUANINE RESISTANT 1 Short= zg1
Cup000030g024459	PER52_ARATH ame: Full=Peroxidase 52 Short=Atperox P52 ame: Full=ATP49 Flags: Precursor
Cup000030g024463	RT14_OENBE ame: Full=Ribosomal mitochondrial
Cup000030g024466	MAN6_ARATH ame: Full=Mannan endo-1,4-beta-mannosidase 6 ame: Full=Beta-mannanase 6 ame: Full=Endo-beta-1,4-mannanase 6 Short= 6 Flags: Precursor
Cup000030g024480	WRKY3_ARATH ame: Full=Probable WRKY transcription factor 3 ame: Full=WRKY DNA-binding 3
Cup000030g024487	PUB40_ARATH ame: Full=U-box domain-containing 40 ame: Full=Plant U-box 40 ame: Full=RING-type E3 ubiquitin transferase PUB40
Cup000030g024494	ASD_ARATH ame: Full=AAA-ATPase mitochondrial ame: Full=AAA-ATPase 1 ame: Full= ATPASE-IN-SEED-DEVELOPMENT
Cup000030g024496	ECI1_ARATH ame: Full=Enoyl- delta isomerase peroxisomal ame: Full=Delta(3),Delta(2)-enoyl isomerase 1 Short= 1
Cup000030g024509	GAM1_ORYSJ ame: Full=Transcription factor GAMYB ame: Full= yb
Cup000030g024514	GRCR1_DROME ame: Full=Glutaredoxin domain-containing cysteine-rich CG31559
Cup000030g024523	DIR10_ARATH ame: Full=Dirigent 10 Short= 10 ame: Full= ENHANCED SUBERIN 1 Flags: Precursor
Cup000030g024524	ODO1_DICDI ame: Full=2-oxoglutarate mitochondrial ame: Full=2-oxoglutarate dehydrogenase complex component E1 Short=OGDC-E1 ame: Full=Alpha-ketoglutarate dehydrogenase Flags: Precursor
Cup000030g024529	PABP3_ARATH ame: Full=Polyadenylate-binding 3 Short=PABP-3 Short=Poly(A)-binding 3
Cup000030g024531	RZ1B_ARATH ame: Full=Glycine-rich RNA-binding RZ1B Short= -1a
Cup000031g024551	LOX5_ARATH ame: Full=Linoleate 9S-lipoxygenase chloroplastic ame: Full=Lipoxygenase 5 Short= 5
Cup000031g024555	EAF6_BOVIN ame: Full=Chromatin modification-related MEAF6 Short=MYST Esa1-associated factor 6 ame: Full=Esa1-associated factor 6 homolog Short= EAF6 homolog
Cup000031g024558	ACCH1_ARATH ame: Full=1-aminocyclopropane-1-carboxylate oxidase homolog 1
Cup000031g024570	HT1_ARATH ame: Full=Serine threonine- kinase HT1 ame: Full=High leaf temperature 1
Cup000031g024590	PP390_ARATH ame: Full=Pentatricopeptide repeat-containing At5g16860
Cup000031g024601	GRC11_ARATH ame: Full=Glutaredoxin-C11 Short= rxC11 ame: Full= ROXY 4
Cup000031g024605	LUMI_ARATH ame: Full=Homeobox LUMINIDEPENDENS
Cup000031g024651	METK1_ELAUM ame: Full=S-adenosylmethionine synthase 1 Short= et synthase 1 ame: Full=Methionine adenosyltransferase 1 Short=MAT 1
Cup000031g024670	ADT1_GOSHI ame: Full=ADP,ATP carrier mitochondrial ame: Full=ADP ATP translocase 1 ame: Full=Adenine nucleotide translocator 1 Short=ANT 1 Flags: Precursor
Cup000031g024672	C3H41_ORYSJ ame: Full=E3 ubiquitin- ligase makorin ame: Full=RING-type E3 ubiquitin transferase makorin ame: Full=Zinc finger CCCH domain-containing 41 Short= 3H41
Cup000031g024674	SAP5_ARATH ame: Full=Zinc finger A20 and AN1 domain-containing stress-associated 5 Short= 5
Cup000031g024697	3MG1_ECOLI ame: Full=DNA-3-methyladenine glycosylase 1 ame: Full=3-methyladenine-DNA glycosylase constitutive Short=TAG I ame: Full=DNA-3-methyladenine glycosidase I ame: Full=DNA-3-methyladenine glycosylase I
Cup000031g024706	SYGM1_ARATH ame: Full=Glycine--tRNA mitochondrial 1 ame: Full=Diadenosine tetraphosphate synthetase Short=AP-4-A synthetase ame: Full=Glycyl-tRNA synthetase 1 Short= -1 Flags: Precursor
Cup000031g024715	NAA15_ARATH ame: Full=N-terminal acetyltransferase A complex auxiliary subunit NAA15 Short= 15 ame: Full= OMISHA
Cup000031g024722	UVR3_ARATH ame: Full=(6-4)DNA photolyase ame: Full= UV repair defective 3
Cup000031g024729	PPR88_ARATH ame: Full=Pentatricopeptide repeat-containing mitochondrial Flags: Precursor
Cup000031g024731	DEAH2_ARATH ame: Full=Probable pre-mRNA-splicing factor ATP-dependent RNA helicase DEAH2 ame: Full=DEAH RNA helicase homolog PRP43
Cup000031g024742	G2OX2_PEA ame: Full=Gibberellin 2-beta-dioxygenase 2 ame: Full=GA 2-oxidase 2 ame: Full=Gibberellin 2-beta-hydroxylase 2 ame: Full=Gibberellin 2-oxidase 2
Cup000031g024746	NAA10_ARATH ame: Full=N-terminal acetyltransferase A complex catalytic subunit NAA10 Short= 10
Cup000031g024751	GRXS1_ARATH ame: Full=Monothiol glutaredoxin-S1 Short= rxS1 ame: Full= ROXY 16
Cup000031g024763	PSBW_SPIOL ame: Full=Photosystem II reaction center W chloroplastic ame: Full=PSII kDa Flags: Precursor
Cup000031g024777	ERF80_ARATH ame: Full=Ethylene-responsive transcription factor 9 Short= 9 ame: Full=Ethylene-responsive element-binding factor 9 Short=EREBP-9
Cup000031g024778	RU1C_VITVI ame: Full=U1 small nuclear ribonucleo C Short=U1 snRNP C Short=U1-C Short=U1C
Cup000031g024780	Y2706_ARATH ame: Full=Probable receptor kinase At2g47060
Cup000031g024781	UNE12_ARATH ame: Full=Transcription factor UNE12 ame: Full=Basic helix-loop-helix 59 Short= 59 Short=bHLH 59 ame: Full= UNFERTILIZED EMBRYO SAC 12 ame: Full=Transcription factor EN 93 ame: Full=bHLH transcription factor bHLH059
Cup000031g024782	Y4391_ARATH ame: Full=Probable receptor kinase At4g39110 Flags: Precursor
Cup000031g024786	CXE18_ARATH ame: Full=Probable carboxylesterase 18 ame: Full= 18
Cup000031g024790	OFP12_ARATH ame: Full=Transcription repressor OFP12 ame: Full=Ovate family 12 Short= 12
Cup000031g024794	MYO12_ARATH ame: Full=Myosin-12 ame: Full=Myosin XI F Short=
Cup000031g024812	LRR1_ORYSJ ame: Full=Leucine-rich repeat 1 Short= 1 Flags: Precursor
Cup000031g024833	ACA12_ARATH ame: Full=Calcium-transporting ATPase plasma membrane-type ame: Full=Ca(2+)-ATPase isoform 12
Cup000031g024923	NFYA9_ARATH ame: Full=Nuclear transcription factor Y subunit A-9 Short= -YA-9
Cup000031g024925.A	ADT_ORYSJ ame: Full=ADP,ATP carrier mitochondrial ame: Full=ADP ATP translocase ame: Full=Adenine nucleotide translocator Short=ANT Flags: Precursor
Cup000031g024925.A2	ADT1_GOSHI ame: Full=ADP,ATP carrier mitochondrial ame: Full=ADP ATP translocase 1 ame: Full=Adenine nucleotide translocator 1 Short=ANT 1 Flags: Precursor
Cup000031g024940	PSYR1_ARATH ame: Full=Tyrosine-sulfated glycopeptide receptor 1 ame: Full=PSY1 receptor
Cup000031g024974	RKF3_ARATH ame: Full=Probable LRR receptor-like serine threonine- kinase RKF3 ame: Full=Receptor-like kinase in flowers 3 Flags: Precursor
Cup000031g024982	NET1D_ARATH ame: Full= NETWORKED 1D
Cup000031g024999	GATL7_ARATH ame: Full=Probable galacturonosyltransferase-like 7
Cup000031g025021	IDM1_ARATH ame: Full=Increased DNA methylation 1 ame: Full=Histone H3 acetyltransferase IDM1 ame: Full= ROS4 ame: Full=Repressor of silencing 4
Cup000031g025032	TLPH_ARATH ame: Full=Thaumatin Flags: Precursor
Cup000031g025045	RKF3_ARATH ame: Full=Probable LRR receptor-like serine threonine- kinase RKF3 ame: Full=Receptor-like kinase in flowers 3 Flags: Precursor
Cup000031g025048	LEA2_ARATH ame: Full=Late embryogenis abundant 2
Cup000031g025058	H32_ARATH ame: Full=Histone ame: Full=Histone
Cup000032g025105	ASPG2_ARATH ame: Full= ASPARTIC PROTEASE IN GUARD CELL 2 Short= 2 Flags: Precursor
Cup000032g025125	E70B1_ARATH ame: Full=Exocyst complex component EXO70B1 Short= xo70b1 ame: Full=Exocyst subunit Exo70 family B1
Cup000032g025162	BGA16_ARATH ame: Full=Beta-galactosidase 16 Short=Lactase 16 Flags: Precursor
Cup000032g025181	GLTP3_ARATH ame: Full=Glycolipid transfer 3
Cup000032g025182	DOF35_ARATH ame: Full=Dof zinc finger Short=
Cup000032g025195	WAKLA_ARATH ame: Full=Wall-associated receptor kinase-like 1 Flags: Precursor
Cup000032g025219	PME45_ARATH ame: Full= pectinesterase pectinesterase inhibitor 45 Includes: ame: Full=Pectinesterase inhibitor 45 ame: Full=Pectin methylesterase inhibitor 45 Includes: ame: Full=Pectinesterase 45 Short=PE 45 ame: Full=Pectin methylesterase 45 Short= 45
Cup000032g025256	DOF12_ARATH ame: Full=Dof zinc finger Short=
Cup000032g025268	DCE3_ARATH ame: Full=Glutamate decarboxylase 3 Short=GAD 3
Cup000032g025270	TCP7_ARATH ame: Full=Transcription factor TCP7
Cup000032g025274	NLTL5_ARATH ame: Full=Non-specific lipid-transfer At5g64080 Flags: Precursor
Cup000032g025288	TTK_DANRE ame: Full=Dual specificity kinase Ttk ame: Full=Mitotic checkpoint serine threonine- kinase Mps1 ame: Full=Monopolar spindle 1 ame: Full= nightcap
Cup000032g025300	Y3985_ARATH ame: Full=BTB POZ domain-containing At3g19850
Cup000032g025302.A	PME45_ARATH ame: Full= pectinesterase pectinesterase inhibitor 45 Includes: ame: Full=Pectinesterase inhibitor 45 ame: Full=Pectin methylesterase inhibitor 45 Includes: ame: Full=Pectinesterase 45 Short=PE 45 ame: Full=Pectin methylesterase 45 Short= 45
Cup000032g025302.A2	PME5_ARATH ame: Full=Pectinesterase 5 Short=PE 5 ame: Full=Pectin methylesterase 5 Short= 5 ame: Full=Pectin methylesterase 67 Short= 67 ame: Full= VANGUARD 1 Flags: Precursor
Cup000032g025309	BZP43_ARATH ame: Full=Basic leucine zipper 43 Short= 43 Short=bZIP 43
Cup000032g025312	NRPE1_ARATH ame: Full=DNA-directed RNA polymerase V subunit 1 ame: Full=DNA-directed RNA polymerase D subunit 1b Short= 1b Short=Nuclear RNA polymerase D 1b ame: Full=DNA-directed RNA polymerase E subunit 1 Short=Nuclear RNA polymerase E 1 ame: Full= DEFECTIVE IN MERISTEM SILENCING 5 ame: Full= DEFECTIVE IN RNA-DIRECTED DNA METHYLATION 3 ame: Full= RNA-DIRECTED DNA METHYLATION DEFECTIVE 1 ame: Fu…
Cup000032g025337	C3H46_ARATH ame: Full=Zinc finger CCCH domain-containing 46 Short= 3H46
Cup000032g025358	ALL3_OLEEU ame: Full=Polcalcin Ole e 3 ame: Full=Calcium-binding pollen allergen Ole e 3 ame: Allergen=Ole e 3
Cup000032g025404	PLSP1_ARATH ame: Full=Chloroplast processing peptidase ame: Full=Signal peptidase I-3 Flags: Precursor
Cup000032g025410	CML44_ARATH ame: Full=Probable calcium-binding CML44 ame: Full=Calmodulin 44
Cup000032g025412	SGRL_ARATH ame: Full= STAY-GREEN chloroplastic Flags: Precursor
Cup000032g025422	LAZH1_ARATH ame: Full= LAZ1 homolog 1 ame: Full=Lazarus1 homolog 1 Flags: Precursor
Cup000032g025429.A2	GBF4_ARATH ame: Full=G-box-binding factor 4 ame: Full=bZIP transcription factor 40 Short= 40
Cup000032g025453	FY_ARATH ame: Full=Flowering time control FY
Cup000032g025458	U496L_ARATH ame: Full=UPF0496 At3g19250
Cup000032g025460	Y1341_ARATH ame: Full=Probable LRR receptor-like serine threonine- kinase At1g34110 Flags: Precursor
Cup000032g025461	Y1341_ARATH ame: Full=Probable LRR receptor-like serine threonine- kinase At1g34110 Flags: Precursor
Cup000032g025463	SUS5_ARATH ame: Full=Sucrose synthase 5 Short= 5 ame: Full=Sucrose-UDP glucosyltransferase 5
Cup000032g025466	CEPR2_ARATH ame: Full=Receptor -tyrosine kinase CEPR2 ame: Full= C-TERMINALLY ENCODED PEPTIDE RECEPTOR 2 Flags: Precursor
Cup000032g025468	ASPL1_ARATH ame: Full=Aspartic ase 1 Flags: Precursor
Cup000032g025472	Y1341_ARATH ame: Full=Probable LRR receptor-like serine threonine- kinase At1g34110 Flags: Precursor
Cup000032g025489	AAE4_ARATH ame: Full=Probable acyl-activating enzyme 4 ame: Full=AMP-binding 4 Short= 4
Cup000032g025499	AAE4_ARATH ame: Full=Probable acyl-activating enzyme 4 ame: Full=AMP-binding 4 Short= 4
Cup000032g025509	TLP14_ORYSJ ame: Full=Tubby-like F-box 14 Short= 14 ame: Full=Tubby-like F-box 4 Short= 4
Cup000032g025511	DCE3_ARATH ame: Full=Glutamate decarboxylase 3 Short=GAD 3
Cup000032g025523	RS1_SYNE7 ame: Full=30S ribosomal S1
Cup000033g025583	TM230_PONAB ame: Full=Transmembrane 230
Cup000033g025593	DNAJ_MAGSA ame: Full=Chaperone
Cup000033g025602	PPR38_ARATH ame: Full= pentatricopeptide repeat-containing mitochondrial Flags: Precursor
Cup000033g025611	GSTX6_SOYBN ame: Full=Probable glutathione S-transferase ame: Full=G2-4 ame: Full=Heat shock 26A
Cup000033g025619.A	RS71_ARATH ame: Full=40S ribosomal S7-1
Cup000033g025619.A2	RS7_AVIMR ame: Full=40S ribosomal S7
Cup000033g025657.A	F3PH_PETHY ame: Full=Flavonoid 3 -monooxygenase ame: Full=Cytochrome P450 75B2 ame: Full=Flavonoid 3 -hydroxylase
Cup000033g025657.A2	F3PH_PETHY ame: Full=Flavonoid 3 -monooxygenase ame: Full=Cytochrome P450 75B2 ame: Full=Flavonoid 3 -hydroxylase
Cup000033g025657.A3	F3PH_ARATH ame: Full=Flavonoid 3 -monooxygenase ame: Full=Cytochrome P450 75B1 ame: Full=Flavonoid 3 -hydroxylase Short= 3 H ame: Full= TRANSPARENT TESTA 7
Cup000033g025689	5FCL_ARATH ame: Full=5-formyltetrahydrofolate cyclo- mitochondrial Short=5-FCL Flags: Precursor
Cup000033g025692.A2	TORL3_ARATH ame: Full=TORTIFOLIA1 3
Cup000033g025692.A3	TORL3_ARATH ame: Full=TORTIFOLIA1 3
Cup000033g025748	ILVB3_BRANA ame: Full=Acetolactate synthase chloroplastic ame: Full=ALS III ame: Full=Acetohydroxy-acid synthase III ame: Full=Acetolactate synthase III Flags: Precursor
Cup000033g025755	OSTC_DROME ame: Full= oligosaccharyltransferase complex subunit CG9662
Cup000033g025756	GAG_VILVK ame: Full=Gag poly Contains: ame: Full=Matrix p16 Contains: ame: Full=Capsid p25 Contains: ame: Full=Nucleocapsid p14
Cup000033g025766	HDA6_ARATH ame: Full=Histone deacetylase 6
Cup000033g025795	CNGC9_ARATH ame: Full= cyclic nucleotide-gated ion channel 9 ame: Full=Cyclic nucleotide- and calmodulin-regulated ion channel 9
Cup000033g025796	Y2241_ARATH ame: Full= leucine-rich repeat receptor-like serine threonine- kinase At2g24130 Flags: Precursor
Cup000033g025799	C94B1_ARATH ame: Full=Cytochrome P450 94B1
Cup000033g025806	GAE1_ARATH ame: Full=UDP-glucuronate 4-epimerase 1 ame: Full=UDP-glucuronic acid epimerase 1 Short= lcAE3
Cup000033g025821	Y4265_ARATH ame: Full=Probable LRR receptor-like serine threonine- kinase At4g26540 Flags: Precursor
Cup000033g025833	Y2241_ARATH ame: Full= leucine-rich repeat receptor-like serine threonine- kinase At2g24130 Flags: Precursor
Cup000033g025837	PUB38_ARATH ame: Full=U-box domain-containing 38 ame: Full=Plant U-box 38 ame: Full=RING-type E3 ubiquitin transferase PUB38
Cup000033g025840	APRR1_ARATH ame: Full=Two-component response regulator-like APRR1 ame: Full=ABI3-interacting 1 ame: Full=Pseudo-response regulator 1 ame: Full=Timing of CAB expression 1
Cup000033g025847	ASPG1_ARATH ame: Full= ASPARTIC PROTEASE IN GUARD CELL 1 Short= 1 Flags: Precursor
Cup000033g025854	GAE1_ARATH ame: Full=UDP-glucuronate 4-epimerase 1 ame: Full=UDP-glucuronic acid epimerase 1 Short= lcAE3
Cup000033g025859.A	GGP5_ARATH ame: Full=Gamma-glutamyl peptidase 5
Cup000033g025859.A2	ASHR3_ARATH ame: Full=Histone-lysine N-methyltransferase ASHR3 ame: Full=ASH1-related 3 ame: Full= SET DOMAIN GROUP 4 ame: Full= stamen loss
Cup000033g025863	TET8_ARATH ame: Full=Tetraspanin-8
Cup000033g025867.A	COPIA_DROME ame: Full=Copia ame: Full=Gag-int-pol Contains: ame: Full=Copia VLP Contains: ame: Full=Copia protease
Cup000033g025867.A2	ATL49_ARATH ame: Full= RING-H2 finger ATL49 ame: Full= MATERNAL EFFECT EMBRYO ARREST 16 ame: Full=RING-type E3 ubiquitin transferase ATL49
Cup000033g025873	PR1_MEDTR ame: Full=Pathogenesis-related PR-1 Flags: Precursor
Cup000033g025886	VILI4_ARATH ame: Full=Villin-4
Cup000033g025891	PRH_ARATH ame: Full=Pathogenesis-related homeodomain Short=PRHA
Cup000033g025945	COBL4_ARATH ame: Full=COBRA 4 Flags: Precursor
Cup000033g025955.A	RBOHA_SOLTU ame: Full=Respiratory burst oxidase homolog A ame: Full=NADPH oxidase RBOHA ame: Full=
Cup000033g025959	ZAT4_ARATH ame: Full=Zinc finger ZAT4
Cup000033g025960	PER41_ARATH ame: Full=Peroxidase 41 Short=Atperox P41 Flags: Precursor
Cup000033g025981	TCP14_ARATH ame: Full=Transcription factor TCP14
Cup000033g026005	MYB98_ARATH ame: Full=Transcription factor MYB98 ame: Full=Myb-related 98 Short= 98
Cup000033g026012.A2	FIP37_ARATH ame: Full=FKBP12-interacting of 37 kDa Short=FIP-37 ame: Full=Immunophilin-interacting 37
Cup000033g026029	CALSA_ARATH ame: Full=Callose synthase 10 ame: Full=1,3-beta-glucan synthase ame: Full= CHORUS ame: Full= GLUCAN SYNTHASE-LIKE 8
Cup000033g026030	CALSA_ARATH ame: Full=Callose synthase 10 ame: Full=1,3-beta-glucan synthase ame: Full= CHORUS ame: Full= GLUCAN SYNTHASE-LIKE 8
Cup000033g026032.A2	MPC1_ARATH ame: Full=Mitochondrial pyruvate carrier 1 Short= 1
Cup000033g026034.A2	CML19_ORYSJ ame: Full= calcium-binding CML19 ame: Full=Calmodulin 19
Cup000033g026079	AZG2_ARATH ame: Full=Adenine guanine permease AZG2 ame: Full= -homolog ame: Full= AZAGUANINE RESISTANT 2 Short= zg2
Cup000033g026081	EIF3B_TOBAC ame: Full=Eukaryotic translation initiation factor 3 subunit B Short=eIF3b ame: Full=eIF-3-eta ame: Full=eIF3 p110
Cup000033g026088.A2	Y2239_ARATH ame: Full=Probable LRR receptor-like serine threonine- kinase At2g23950 Flags: Precursor
Cup000033g026088.A3	NIK1_ARATH ame: Full= NSP-INTERACTING KINASE 1 Short= 1 ame: Full=LRR receptor-like serine threonine- kinase NIK1 Flags: Precursor
Cup000033g026104.A	IX10L_ARATH ame: Full=Probable beta-1,4-xylosyltransferase IRX10L ame: Full=Glucuronoxylan glucuronosyltransferase 1 Short= 1 ame: Full=Glucuronoxylan glucuronosyltransferase 2 Short= 2 ame: Full= IRREGULAR XYLEM 10-like ame: Full=Xylan xylosyltransferase IRX10L
Cup000033g026104.A2	POLX_TOBAC ame: Full=Retrovirus-related Pol poly from transposon TNT 1-94 Includes: ame: Full=Protease Includes: ame: Full=Reverse transcriptase Includes: ame: Full=Endonuclease
Cup000033g026107	NAGLU_ARATH ame: Full=Alpha-N-acetylglucosaminidase ame: Full=N-acetyl-glucosaminidase Short= ame: Full= CYCLOPS 1 Flags: Precursor
Cup000033g026114	NLTP2_PRUAR ame: Full=Non-specific lipid-transfer 2 Short=LTP 2
Cup000033g026119	HRQ1_SCHPO ame: Full=ATP-dependent helicase hrq1 ame: Full=Homologous to recQ 1
Cup000033g026132	DOF54_ARATH ame: Full=Dof zinc finger Short= ame: Full=OBF-binding 4
Cup000033g026140	TOM7A_SOLTU ame: Full=Mitochondrial import receptor subunit TOM7-1 ame: Full=Translocase of outer membrane 7 kDa subunit 1
Cup000033g026141	C71A3_SOLME ame: Full=Cytochrome P450 71A3 ame: Full=CYPLXXIA3 ame: Full=Cytochrome P-450EG3
Cup000033g026148	AATPD_ARATH ame: Full=AAA-ATPase At4g25835 Flags: Precursor
Cup000034g026170.A2	AGP16_ARATH ame: Full=Arabinogalactan peptide 16 Short=AG-peptide 16 Flags: Precursor
Cup000034g026186	PSA_ARATH ame: Full=Puromycin-sensitive aminopeptidase Short=PSA ame: Full=Cytosol alanyl aminopeptidase Short=AAP-S ame: Full=Meiotic prophase aminopeptidase 1
Cup000034g026187	86A22_PETHY ame: Full=Cytochrome P450 86A22 ame: Full=Long-chain acyl- omega-monooxygenase
Cup000034g026204.A	ZPR2_ARATH ame: Full= LITTLE ZIPPER 2
Cup000034g026204.A2	1A110_ARATH ame: Full=Probable aminotransferase ACS10
Cup000034g026214	RS13_SOYBN ame: Full=40S ribosomal S13
Cup000034g026219	PMI10_ARATH ame: Full=Pectinesterase inhibitor 10 ame: Full=Pectin methylesterase inhibitor 10 Short= 10 Flags: Precursor
Cup000034g026260	POLX_TOBAC ame: Full=Retrovirus-related Pol poly from transposon TNT 1-94 Includes: ame: Full=Protease Includes: ame: Full=Reverse transcriptase Includes: ame: Full=Endonuclease
Cup000034g026268.A	FTSHB_ARATH ame: Full=ATP-dependent zinc metalloprotease FTSH chloroplastic mitochondrial Short= 11 Flags: Precursor
Cup000034g026268.A2	FTSHB_ARATH ame: Full=ATP-dependent zinc metalloprotease FTSH chloroplastic mitochondrial Short= 11 Flags: Precursor
Cup000034g026285	SAP7_ARATH ame: Full=Zinc finger A20 and AN1 domain-containing stress-associated 7 Short= 7
Cup000034g026287	ZAT9_ARATH ame: Full=Zinc finger ZAT9
Cup000034g026311	SCL8_ARATH ame: Full=Scarecrow 8 Short= 8 ame: Full=GRAS family 30 Short= -30
Cup000034g026315	RHA1B_ARATH ame: Full=E3 ubiquitin- ligase RHA1B ame: Full=RING-H2 finger A1b ame: Full=RING-H2 zinc finger RHA1b ame: Full=RING-type E3 ubiquitin transferase RHA1B
Cup000034g026319	14KD_DAUCA ame: Full=14 kDa proline-rich Flags: Precursor
Cup000034g026325	RH33_ARATH ame: Full= DEAD-box ATP-dependent RNA helicase 33
Cup000034g026327.A	POLX_TOBAC ame: Full=Retrovirus-related Pol poly from transposon TNT 1-94 Includes: ame: Full=Protease Includes: ame: Full=Reverse transcriptase Includes: ame: Full=Endonuclease
Cup000034g026327.A2	WTR44_ARATH ame: Full=WAT1-related At5g47470
Cup000034g026336	PGLR_VITVI ame: Full=Probable polygalacturonase Short=PG ame: Full=Pectinase
Cup000034g026354	RBOHF_ARATH ame: Full=Respiratory burst oxidase homolog F ame: Full=Cytochrome b245 beta chain homolog p108 ame: Full=NADPH oxidase RBOHF Short=
Cup000034g026405.A	WTR44_ARATH ame: Full=WAT1-related At5g47470
Cup000034g026405.A2	POLX_TOBAC ame: Full=Retrovirus-related Pol poly from transposon TNT 1-94 Includes: ame: Full=Protease Includes: ame: Full=Reverse transcriptase Includes: ame: Full=Endonuclease
Cup000034g026406	1MMP_ARATH ame: Full=Metalloendo ase 1-MMP Short=At1-MMP Flags: Precursor
Cup000034g026437.A3	YF48_SCHPO ame: Full=Uncharacterized WD repeat-containing
Cup000034g026443.A2	POLX_TOBAC ame: Full=Retrovirus-related Pol poly from transposon TNT 1-94 Includes: ame: Full=Protease Includes: ame: Full=Reverse transcriptase Includes: ame: Full=Endonuclease
Cup000034g026446	IMB1_ARATH ame: Full=Importin subunit beta-1 ame: Full=Karyopherin subunit beta-1 Short=ATKPNB1
Cup000034g026456	AGP16_ARATH ame: Full=Arabinogalactan peptide 16 Short=AG-peptide 16 Flags: Precursor
Cup000034g026464	Y5162_ARATHRecName: Full=Uncharacterized protein At5g41620
Cup000034g026469	LBP65_ARATH ame: Full= lipid-binding At4g00165 Flags: Precursor
Cup000034g026489	COPIA_DROME ame: Full=Copia ame: Full=Gag-int-pol Contains: ame: Full=Copia VLP Contains: ame: Full=Copia protease
Cup000035g026501	PHT18_ARATH ame: Full=Probable inorganic phosphate transporter 1-8 Short= ht1 8 ame: Full=H(+) Pi cotransporter
Cup000035g026506	P2C27_ARATH ame: Full=Probable phosphatase 2C 27 Short= 2C27 ame: Full=Probable phosphatase 2C G group 1 Short= 2CG1
Cup000035g026532	CLV1_ARATH ame: Full=Receptor kinase CLAVATA1 Flags: Precursor
Cup000035g026558	RADL3_ARATH ame: Full= RADIALIS-like 3 Short= 3 Short= RAD-like 3
Cup000035g026566	P2C55_ARATH ame: Full=Probable phosphatase 2C 55 Short= 2C55
Cup000035g026582	DPF6_CAEEL ame: Full=Dipeptidyl peptidase family member 6
Cup000035g026588	BKI1_ARATH ame: Full=BRI1 kinase inhibitor 1
Cup000035g026589	POLC4_BETPN ame: Full=Polcalcin Bet v 4 ame: Full=Calcium-binding pollen allergen Bet v 4 ame: Allergen=Bet v 4
Cup000035g026590	CML10_ORYSJ ame: Full=Probable calcium-binding CML10 ame: Full=Calmodulin 10
Cup000035g026610	RD21A_ARATH ame: Full=Cysteine ase RD21A ame: Full= RESPONSIVE TO DEHYDRATION 21 Short=RD21 Flags: Precursor
Cup000035g026660	PP347_ARATH ame: Full=Pentatricopeptide repeat-containing At4g33170
Cup000035g026661.A2	POLX_TOBAC ame: Full=Retrovirus-related Pol poly from transposon TNT 1-94 Includes: ame: Full=Protease Includes: ame: Full=Reverse transcriptase Includes: ame: Full=Endonuclease
Cup000035g026684.A2	NCDN_CHICK ame: Full=Neurochondrin
Cup000035g026702	AKT5_ARATH ame: Full=Probable potassium channel AKT5
Cup000035g026728	IDM1_ARATH ame: Full=Increased DNA methylation 1 ame: Full=Histone H3 acetyltransferase IDM1 ame: Full= ROS4 ame: Full=Repressor of silencing 4
Cup000035g026734	ATL8_ARATH ame: Full=RING-H2 finger ATL8 ame: Full=RING-type E3 ubiquitin transferase ATL8
Cup000035g026747	RD21A_ARATH ame: Full=Cysteine ase RD21A ame: Full= RESPONSIVE TO DEHYDRATION 21 Short=RD21 Flags: Precursor
Cup000035g026753	VEP1_ARATH ame: Full=3-oxo-Delta(4,5)-steroid 5-beta-reductase ame: Full=Delta(4)-3-oxosteroid 5-beta-reductase ame: Full=Delta-4,5-steroid 5-beta-reductase Short=At5beta- ame: Full=Progesterone 5-beta-reductase Short=5beta-POR ame: Full= VEIN PATTERNING 1
Cup000035g026754	SAU50_ARATH ame: Full=Auxin-responsive SAUR50 ame: Full= SMALL AUXIN UP RNA 50
Cup000035g026758	GATL1_ARATH ame: Full=Probable galacturonosyltransferase-like 1 ame: Full= GAOLAOZHUANGREN 1 ame: Full= PARVUS
Cup000035g026768	ZFP1_ARATH ame: Full=Zinc finger 1 Short= 1
Cup000035g026771	C734A_ARATH ame: Full=Cytochrome P450 734A1 ame: Full= PHYB ACTIVATION-TAGGED SUPPRESSOR 1
Cup000035g026777	PT525_ARATH ame: Full=Probable sugar phosphate phosphate translocator At5g25400
Cup000035g026807	CAP2_ARATH ame: Full= clathrin assembly At2g25430
Cup000035g026814.A	CCB24_ARATH ame: Full=Cyclin-B2-4 ame: Full=G2 mitotic-specific cyclin-B2-4 Short= 2 4
Cup000035g026816	JGB_ARATH ame: Full= JINGUBANG
Cup000035g026828	PLRX1_ARATH ame: Full=Pollen-specific leucine-rich repeat extensin 1 Short= 1 Short=Pollen-specific LRR EXTENSIN1 ame: Full=Cell wall hydroxyproline-rich glyco Flags: Precursor
Cup000035g026835	D42E1_DANRE ame: Full=Short-chain dehydrogenase reductase family 42E member 1
Cup000035g026870	SAU50_ARATH ame: Full=Auxin-responsive SAUR50 ame: Full= SMALL AUXIN UP RNA 50
Cup000035g026962	S2544_HUMAN ame: Full=Solute carrier family 25 member 44
Cup000035g026980.A2	EDR2L_ARATH ame: Full= ENHANCED DISEASE RESISTANCE 2-like
Cup000035g027006	SYCM_ARATH ame: Full=Cysteine--tRNA chloroplastic mitochondrial ame: Full=Cysteinyl-tRNA synthetase Short= Flags: Precursor
Cup000035g027012	KEG_ARATH ame: Full=E3 ubiquitin- ligase KEG ame: Full= KEEP ON GOING ame: Full=RING finger KEG ame: Full=RING-type E3 ubiquitin transferase KEG
Cup000035g027026.A2	KAT3_ARATH ame: Full=Potassium channel KAT3 ame: Full=AKT4 ame: Full= 1 ame: Full=Potassium channel TKC
Cup000035g027027	KAT3_ARATH ame: Full=Potassium channel KAT3 ame: Full=AKT4 ame: Full= 1 ame: Full=Potassium channel TKC
Cup000035g027038	ERF11_ARATH ame: Full=Ethylene-responsive transcription factor ERF011
Cup000035g027044	WOX8_ORYSJ ame: Full=WUSCHEL-related homeobox 8 ame: Full= 8 ame: Full= WOX13
Cup000035g027046	LRX4_ARATH ame: Full=Leucine-rich repeat extensin 4 Short= 4 Short=LRR EXTENSIN4 ame: Full=Cell wall hydroxyproline-rich glyco Flags: Precursor
Cup000035g027063	PP416_ARATH ame: Full= pentatricopeptide repeat-containing At5g43820
Cup000035g027073	AZF1_ARATH ame: Full=Zinc finger AZF1 ame: Full=Zinc finger OZAKGYO ame: Full=Zinc-finger 1
Cup000035g027093	LEC_PARPC ame: Full=Mannose glucose-specific lectin
Cup000035g027109	C82A4_SOYBN ame: Full=Cytochrome P450 82A4 ame: Full=Cytochrome P450 CP9
Cup000035g027117	POLC4_BETPN ame: Full=Polcalcin Bet v 4 ame: Full=Calcium-binding pollen allergen Bet v 4 ame: Allergen=Bet v 4
Cup000036g027163	NRX1_ARATH ame: Full=Probable nucleoredoxin 1 Short= rx1
Cup000036g027182	M810_ARATH ame: Full=Uncharacterized mitochondrial g00810 ame: Full=ORF240b
Cup000036g027195	ACCR4_ARATH ame: Full=Serine threonine- kinase CCR4 ame: Full=CRINKLY 4-related kinase 1 Short= 1 ame: Full= CRINKLY 4 RELATED 4 Short= 4 Flags: Precursor
Cup000036g027211	ATPD_ARATH ame: Full=ATP synthase subunit chloroplastic ame: Full=ATP synthase F(1) sector subunit delta ame: Full=F-type ATPase subunit delta Flags: Precursor
Cup000036g027237	ATPD_TOBAC ame: Full=ATP synthase delta chloroplastic ame: Full=F-ATPase delta chain Flags: Precursor
Cup000036g027239	POLX_TOBAC ame: Full=Retrovirus-related Pol poly from transposon TNT 1-94 Includes: ame: Full=Protease Includes: ame: Full=Reverse transcriptase Includes: ame: Full=Endonuclease
Cup000037g027270	GRDP2_ARATH ame: Full=Glycine-rich domain-containing 2 Short= 2
Cup000037g027273	AIR1L_ARATH ame: Full= lipid-binding AIR1B Flags: Precursor
Cup000037g027293	ERF43_ARATH ame: Full=Ethylene-responsive transcription factor ERF043
Cup000037g027300	ZAT9_ARATH ame: Full=Zinc finger ZAT9
Cup000037g027322	SCAM4_ARATH ame: Full=Secretory carrier-associated membrane 4 Short=Secretory carrier membrane 4
Cup000037g027323	KPPR_ARATH ame: Full= chloroplastic Short=PRK Short=PRKase ame: Full=Phosphopentokinase Flags: Precursor
Cup000037g027336	GUN1_PERAE ame: Full=Endoglucanase 1 ame: Full=Abscission cellulase 1 ame: Full=Endo-1,4-beta-glucanase 1 Flags: Precursor
Cup000037g027345	ITH5_CUCMA ame: Full=Inhibitor of trypsin and hageman factor ame: Full=CMTI-V
Cup000037g027352	REP_ARATH ame: Full=Rab escort 1 Short=
Cup000037g027369	AHL21_ARATH ame: Full=AT-hook motif nuclear-localized 21 ame: Full= GIANT KILLER
Cup000037g027395	MAG5_ARATH ame: Full= transport SEC16A homolog ame: Full= MAIGO 5
Cup000037g027410	RN167_MOUSE ame: Full=E3 ubiquitin- ligase RNF167 ame: Full=RING finger 167 ame: Full=RING-type E3 ubiquitin transferase RNF167 Flags: Precursor
Cup000037g027411	NRPB1_ARATH ame: Full=DNA-directed RNA polymerase II subunit 1 ame: Full=DNA-directed RNA polymerase II subunit RPB1 Short=DNA polymerase II subunit B1 ame: Full=DNA-directed RNA polymerase III largest subunit
Cup000037g027428	TLPH_ARATH ame: Full=Thaumatin Flags: Precursor
Cup000037g027449	GAE2_ARATH ame: Full=UDP-glucuronate 4-epimerase 2 ame: Full=UDP-glucuronic acid epimerase 2
Cup000037g027496	MYC2_ARATH ame: Full=Transcription factor MYC2 Short= 2 ame: Full=Basic helix-loop-helix 6 Short= 6 Short=bHLH 6 ame: Full= JASMONATE INSENSITIVE 1 ame: Full=R-homologous Arabidopsis 1 Short=RAP-1 ame: Full=Transcription factor EN 38 ame: Full=Z-box binding factor 1 ame: Full=bHLH transcription factor bHLH006 ame: Full=rd22BP1
Cup000037g027568	CML13_ARATH ame: Full=Probable calcium-binding CML13 ame: Full=Calmodulin 13
Cup000037g027577	PP151_ARATH ame: Full=Pentatricopeptide repeat-containing At2g13600
Cup000037g027583	EF100_ARATH ame: Full=Ethylene-responsive transcription factor 1A Short= 1A ame: Full=Ethylene-responsive element-binding factor 1A Short=EREBP-1A
Cup000037g027597	Y4833_ARATHRecName: Full=Uncharacterized protein At4g08330, chloroplastic; Flags: Precursor
Cup000038g027647	OPF15_ARATH ame: Full=Transcription repressor OFP15 ame: Full=Ovate family 15 Short= 15
Cup000038g027676	ROS1_ARATH ame: Full= ROS1 ame: Full=DEMETER 1 ame: Full=Repressor of silencing 1
Cup000038g027708	S1FA2_ARATH ame: Full=DNA-binding S1FA2
Cup000038g027716	PP222_ARATH ame: Full=Pentatricopeptide repeat-containing chloroplastic ame: Full= HIGH CHLOROPHYLL FLUORESCENCE 152 Flags: Precursor
Cup000038g027733	MT2_MALDO ame: Full=Metallothionein type 2
Cup000038g027734	KN10B_ARATH ame: Full=Kinesin KIN-10B
Cup000038g027738	SMR4_ARATH ame: Full=Cyclin-dependent kinase inhibitor SMR4 ame: Full= SIAMESE-RELATED 4
Cup000038g027740	TLPH_ORYSJ ame: Full=Thaumatin Flags: Precursor
Cup000038g027750	HSP11_SOYBN ame: Full= kDa class I heat shock ame: Full=HSP
Cup000038g027818	LRK61_ARATH ame: Full=Probable L-type lectin-domain containing receptor kinase Short= - Flags: Precursor
Cup000038g027821	PCS1L_ARATH ame: Full=Aspartic ase PCS1 ame: Full=Aspartic protease 38 Short= 38 ame: Full= EMBRYO DEFECTIVE 24 ame: Full= PROMOTION OF CELL SURVIVAL 1 Flags: Precursor
Cup000038g027828	ZDHC6_ARATH ame: Full=Probable S-acyltransferase 16 ame: Full=Probable palmitoyltransferase At3g09320 ame: Full=Zinc finger DHHC domain-containing At3g09320
Cup000038g027861	Y5370_ARATH ame: Full=PAN domain-containing At5g03700 Flags: Precursor
Cup000038g027862	E70B1_ARATH ame: Full=Exocyst complex component EXO70B1 Short= xo70b1 ame: Full=Exocyst subunit Exo70 family B1
Cup000038g027871	YIPF5_XENTR ame: Full= YIPF5 ame: Full=YIP1 family member 5
Cup000038g027873	ALLB3_BETPN ame: Full=Calcium-binding allergen Bet v 3 ame: Full=Allergen Bet v III ame: Allergen=Bet v 3
Cup000038g027883	PCS1L_ARATH ame: Full=Aspartic ase PCS1 ame: Full=Aspartic protease 38 Short= 38 ame: Full= EMBRYO DEFECTIVE 24 ame: Full= PROMOTION OF CELL SURVIVAL 1 Flags: Precursor
Cup000038g027896	MYOB7_ARATH ame: Full=Myosin-binding 7
Cup000038g027897	AB22G_ARATH ame: Full=ABC transporter G family member 22 Short=ABC transporter Short= 22 ame: Full=White-brown complex homolog 23 Short= 23
Cup000038g027898	FLA17_ARATH ame: Full=Fasciclin-like arabinogalactan 17 Flags: Precursor
Cup000038g027900	PP366_ARATH ame: Full= pentatricopeptide repeat-containing mitochondrial Flags: Precursor
Cup000038g027908	CTF7_ARATH ame: Full= CHROMOSOME TRANSMISSION FIDELITY 7 ame: Full=Cohesion establishment factor CTF7 ame: Full= ESTABLISHMENT OF COHESION 1
Cup000038g027932	Y5390_ARATHRecName: Full=Uncharacterized protein At5g03900, chloroplastic; Flags: Precursor
Cup000038g027979	LRK81_ARATH ame: Full=L-type lectin-domain containing receptor kinase Short= - Flags: Precursor
Cup000038g027983	RPP29_HUMAN ame: Full=Ribonuclease P subunit p29 Short=hPOP4
Cup000038g027984	ICR2_ARATH ame: Full=Interactor of constitutive active ROPs chloroplastic ame: Full=ROP-interactive partner 2 Flags: Precursor
Cup000038g028028	KPRO_MAIZE ame: Full= receptor kinase 1 Flags: Precursor
Cup000038g028037.A	Y1491_ARATHRecName: Full=Uncharacterized protein At1g04910
Cup000038g028037.A2	SCKL1_ARATH ame: Full=Fructokinase-like chloroplastic ame: Full=PEP-associated 6 ame: Full=pfkB-type carbohydrate kinase family 2 Flags: Precursor
Cup000038g028037.A5	HBPL1_ARATH ame: Full=Heme-binding chloroplastic Flags: Precursor
Cup000038g028048.A	Y3475_ARATH ame: Full=Probable LRR receptor-like serine threonine- kinase At3g47570 Flags: Precursor
Cup000038g028048.A2	Y3475_ARATH ame: Full=Probable LRR receptor-like serine threonine- kinase At3g47570 Flags: Precursor
Cup000038g028059	RLP12_ARATH ame: Full=Receptor 12 Short= 12 Flags: Precursor
Cup000038g028070	PP385_ARATH ame: Full=Pentatricopeptide repeat-containing At5g15300
Cup000038g028090	Y1491_ARATHRecName: Full=Uncharacterized protein At1g04910
Cup000038g028099	RS142_ARATH ame: Full=40S ribosomal S14-2
Cup000038g028161	PER21_ARATH ame: Full=Peroxidase 21 Short=Atperox P21 ame: Full=ATP2a ATP2b ame: Full=PRXR5 Flags: Precursor
Cup000038g028162	FAD1_MOUSE ame: Full=FAD synthase ame: Full=FAD pyrophosphorylase ame: Full=FMN adenylyltransferase ame: Full=Flavin adenine dinucleotide synthase Includes: ame: Full=Molybdenum cofactor biosynthesis -like region Includes: ame: Full=FAD synthase region
Cup000038g028168	DIR20_ARATH ame: Full=Dirigent 20 Short= 20 Flags: Precursor
Cup000038g028173	LAC17_ARATH ame: Full=Laccase-17 ame: Full=Benzenediol:oxygen oxidoreductase 17 ame: Full=Diphenol oxidase 17 ame: Full=Urishiol oxidase 17 Flags: Precursor
Cup000038g028178	H2B_TOBAC ame: Full=Histone H2B
Cup000039g028200.A	YLS3_ARATH ame: Full= YLS3 ame: Full= YELLOW-LEAF-SPECIFIC GENE 3 ame: Full=Xylogen 9 Short= 9 Flags: Precursor
Cup000039g028294	RLK1_ARATH ame: Full=G-type lectin S-receptor-like serine threonine- kinase RLK1 ame: Full=Receptor kinase 1 Flags: Precursor
[truncated: 19,482 more rows]

## Sheet: Additional Table 5
Additional Table 5. Summary of the RNA-Seq data. Number of reads before and after the quality check, mean GC content and sequence length were reported for each biological replicate (BR)
Genotypes	Samples	Raw reads	High-quality reads (Q > 25)	Mean GC	Length (bp)
381e	BR1	20,377,727	18,930,172	43.2	100
	BR2	46,706,981	43,461,329	42.8	100
	BR3	21,380,014	19,647,648	43.1	100
TF	BR1	22,091,835	19,613,125	43.2	100
	BR2	19,806,818	17,623,433	43.7	100
	BR3	20,569,162	18,227,361	42.4	100

## Sheet: Additional Table 6
Supplementary Table 6. List of differentially expressed receptor-like serine/threonine-protein kinases that were identified and classified in Cucurbita pepo cv. True French by Andolfo et al., (2017).
Gene ID	Gene regulation (Up/Down)	False discovery rate (FDR)	Best R-gene match (Receptor-like kinase)
Cup000206g043382	Up	5.118e-07	BAK1
Cup000083g037529	Up	4.504e-08	PEPR1-FLS2
Cup000009g009062	Up	0.04103	PEPR1-FLS2
Cup000033g025544	Up	28.68	BAK1
Cup000009g009273	Up	0.6402	BAK1
Cup000190g043147	Up	0.334	ER
Cup000097g039124	Down	0.6164	EFR

## Sheet: Additional Table 7
Supplementary Table 7. High confident UP and DOWN regulated genes (Up regulated with LogFC > 1 and Down regulated with LogFC < 1)
UP regulated genes				DOWN regualted genes
Gene ID	logFC	P-value	FDR	Gene ID	logFC	P-value	FDR
Cup001195g045603.1	4.62226	1.35959e-70	2.35344e-67	Cup000032g025481.A	-6.16773	6.9426e-68	1.01688e-64
Cup000422g044515.1	3.76805	1.6722e-27	3.38727e-25	Cup001022g045471.1	-6.07855	1.51511e-70	2.4041e-67
Cup000082g037411.A	3.54405	1.08457e-25	1.79577e-23	Cup000032g025462.1	-5.75004	3.20384e-64	3.38913e-61
Cup000044g030175.1	3.39337	1.53394e-29	3.6177e-27	Cup000032g025483.A	-5.41572	3.56103e-133	6.78055e-129
Cup000130g041070.A	3.21499	2.13342e-27	4.2315e-25	Cup000024g020776.A	-5.03646	1.03842e-58	8.9875e-56
Cup000008g008490.1	2.6456	2.72028e-27	5.33988e-25	Cup000008g008405.A	-4.60489	8.57948e-33	2.43824e-30
Cup000097g039202.A	2.64328	2.11851e-11	5.33579e-10	Cup000038g027923.A	-4.56067	7.05614e-96	2.68712e-92
Cup000017g016594.1	2.61836	5.15058e-14	1.94588e-12	Cup000024g021169.1	-4.51422	3.45733e-32	9.40444e-30
Cup000037g027491.1	2.59083	4.17863e-65	4.68031e-62	Cup000023g020523.1	-4.46431	8.11002e-36	2.85801e-33
Cup000040g028561.1	2.58521	4.79922e-18	3.22905e-16	Cup000139g041443.1	-4.2823	3.66298e-77	8.71835e-74
Cup000014g014449.A	2.56131	1.53965e-13	5.399e-12	Cup000018g017456.1	-4.24416	2.73549e-36	1.00166e-33
Cup000050g032266.1	2.52632	4.11571e-21	3.93805e-19	Cup002347g046175.1	-4.06347	2.45661e-62	2.33882e-59
Cup000003g003450.1	2.51493	1.43214e-28	3.0988e-26	Cup000968g045439.1	-4.02394	2.10712e-29	4.83395e-27
Cup000002g001998.A	2.47357	2.65583e-40	1.40471e-37	Cup000032g025091.1	-3.93089	1.10145e-75	2.09727e-72
Cup000007g007244.1	2.4434	9.34601e-17	5.28063e-15	Cup000001g001147.1	-3.84632	4.15935e-66	5.27988e-63
Cup000030g024377.1	2.37074	3.25068e-20	2.73877e-18	Cup000032g025189.1	-3.84494	3.42274e-49	2.24733e-46
Cup000018g017445.1	2.32204	3.5239e-50	2.58071e-47	Cup000007g007753.1	-3.83888	1.91412e-50	1.45787e-47
Cup000093g038693.1	2.30434	1.76522e-34	5.69686e-32	Cup000024g021183.A	-3.76334	5.80682e-23	6.9842e-21
Cup000171g042714.1	2.27749	5.83209e-23	6.9842e-21	Cup000024g021210.1	-3.68042	6.5938e-24	8.71892e-22
Cup000040g028560.1	2.27616	6.50363e-17	3.72999e-15	Cup000008g008093.1	-3.6682	5.03377e-47	2.99525e-44
Cup000094g038857.1	2.24195	1.34565e-33	4.2004e-31	Cup000065g035413.A	-3.66236	1.48136e-76	3.13406e-73
Cup000003g003324.1	2.22051	2.01091e-25	3.21763e-23	Cup000003g002611.1	-3.63374	1.09607e-83	2.98146e-80
Cup000081g037292.1	2.20558	1.30071e-09	2.34312e-08	Cup000388g044429.1	-3.62054	2.02808e-18	1.44632e-16
Cup000006g006144.1	2.18386	1.72746e-10	3.73354e-09	Cup000024g020792.1	-3.60847	1.39574e-25	2.25222e-23
Cup000042g029489.1	2.17092	2.72575e-15	1.21833e-13	Cup000024g021088.1	-3.51755	3.65768e-22	4.04918e-20
Cup000003g003360.1	2.17046	1.79162e-27	3.59097e-25	Cup000010g010314.A	-3.48065	1.77399e-28	3.79535e-26
Cup000027g022524.1	2.16714	3.55433e-13	1.18318e-11	Cup000008g008320.1	-3.37472	7.99914e-21	7.39377e-19
Cup000010g010367.1	2.15755	9.03305e-08	1.13755e-06	Cup000182g042991.1	-3.34748	1.48645e-23	1.8869e-21
Cup000045g030648.1	2.13425	2.2785e-10	4.78861e-09	Cup000017g016340.1	-3.30997	4.40512e-29	9.86798e-27
Cup000007g007136.1	2.13409	4.02232e-22	4.40166e-20	Cup000032g025074.1	-3.2996	1.30686e-87	4.14731e-84
Cup000008g008953.1	2.09764	6.93791e-20	5.50436e-18	Cup000008g008937.A	-3.27153	7.01088e-16	3.47641e-14
Cup000210g043477.A	2.0853	3.53802e-09	5.93545e-08	Cup000024g020793.A	-3.2185	3.46537e-102	2.19947e-98
Cup000040g028725.1	2.07105	3.54848e-19	2.64967e-17	Cup000016g016027.A	-3.12402	4.45064e-18	3.00513e-16
Cup000016g015415.1	2.05847	2.18038e-20	1.88712e-18	Cup000004g003828.1	-3.12299	1.1181e-28	2.44709e-26
Cup000025g021699.1	2.04505	7.20627e-08	9.2817e-07	Cup000024g020701.1	-3.11821	2.16818e-36	8.09498e-34
Cup000001g000960.1	2.03887	2.99573e-12	8.6296e-11	Cup000206g043388.1	-3.11162	2.64969e-61	2.40251e-58
Cup000005g005049.1	2.03552	6.0304e-10	1.17482e-08	Cup000032g025340.1	-3.09548	1.59682e-13	5.57145e-12
Cup000038g028023.1	2.02662	6.54413e-37	2.59598e-34	Cup000068g036008.1	-3.06405	5.75802e-15	2.48051e-13
Cup000001g001195.1	2.02465	1.07771e-29	2.63086e-27	Cup000032g025158.1	-3.03444	1.61017e-14	6.45458e-13
Cup000018g017088.A	2.02126	9.78961e-07	9.72374e-06	Cup000024g021240.A	-3.03126	1.19792e-100	5.70238e-97
Cup000032g025416.1	2.01855	1.54487e-10	3.38504e-09	Cup000032g025477.A	-3.02499	8.05465e-15	3.40819e-13
Cup000011g012095.1	2.01808	5.76834e-50	3.92268e-47	Cup000032g025170.A	-2.99922	7.50688e-48	4.61092e-45
Cup000014g014654.A	2.00967	8.42992e-21	7.75431e-19	Cup000003g002638.1	-2.97875	2.76253e-20	2.33784e-18
Cup000008g008660.1	2.00736	1.73778e-20	1.53191e-18	Cup000032g025113.A	-2.97873	7.6389e-14	2.77581e-12
Cup000021g019457.1	2.00525	4.68891e-39	2.28927e-36	Cup000016g016005.1	-2.92031	7.28359e-22	7.57851e-20
Cup000005g004931.1	2.00203	2.10455e-38	9.77385e-36	Cup000024g020764.A	-2.91902	1.21094e-16	6.7223e-15
Cup000039g028257.1	1.99499	2.22677e-33	6.8387e-31	Cup000006g006800.1	-2.9147	1.56438e-67	2.12767e-64
Cup000011g011908.1	1.99448	1.35585e-14	5.49294e-13	Cup000009g009640.1	-2.89081	2.0621e-25	3.27204e-23
Cup000069g036158.A	1.9891	2.37408e-21	2.3182e-19	Cup000061g034769.1	-2.88299	1.45119e-39	7.46812e-37
Cup000120g040661.1	1.98752	2.31227e-43	1.25794e-40	Cup000003g003172.1	-2.82884	5.59753e-103	5.32912e-99
Cup000031g024690.1	1.97993	6.94346e-16	3.45197e-14	Cup000770g045178.1	-2.82329	1.38487e-15	6.43155e-14
Cup000016g016015.1	1.97371	3.77796e-25	5.7549e-23	Cup000040g028744.1	-2.82005	1.37651e-36	5.24202e-34
Cup000090g038265.1	1.96088	5.0695e-07	5.35692e-06	Cup002888g046392.1	-2.80096	5.27394e-11	1.24284e-09
Cup000031g024773.1	1.94865	1.11484e-14	4.5848e-13	Cup000002g002044.1	-2.80015	2.74605e-29	6.2247e-27
Cup000016g015614.1	1.94716	5.1535e-25	7.7266e-23	Cup000004g004527.1	-2.79782	1.43893e-29	3.46818e-27
Cup000049g032113.1	1.93933	1.93764e-06	1.8015e-05	Cup000034g026250.1	-2.79405	7.65318e-25	1.1124e-22
Cup000047g031436.1	1.93745	8.80567e-21	8.06099e-19	Cup000038g028143.1	-2.78731	3.46032e-12	9.90797e-11
Cup000020g018774.1	1.92991	4.45737e-08	6.03218e-07	Cup000032g025420.1	-2.78352	2.77921e-11	6.85112e-10
Cup000005g005942.1	1.92778	1.34794e-22	1.54616e-20	Cup000008g008560.1	-2.77969	1.30915e-37	5.66536e-35
Cup000021g019464.1	1.92507	4.62783e-11	1.10149e-09	Cup000032g025147.1	-2.75861	1.05102e-23	1.37072e-21
Cup000080g037216.1	1.92295	5.1794e-09	8.39327e-08	Cup000032g025220.A	-2.69774	2.1636e-11	5.44215e-10
Cup000029g023501.1	1.90521	1.47827e-21	1.48146e-19	Cup000972g045444.A	-2.68322	3.75637e-10	7.61783e-09
Cup000008g008193.1	1.89009	3.05944e-08	4.25528e-07	Cup000003g002593.1	-2.67315	6.21067e-31	1.59807e-28
Cup000049g032128.1	1.88891	9.33309e-08	1.16992e-06	Cup000066g035627.1	-2.66351	6.85524e-18	4.54811e-16
Cup001882g045990.1	1.88479	1.17108e-20	1.05681e-18	Cup000005g005675.A	-2.64078	5.36238e-11	1.26056e-09
Cup000006g006668.1	1.88136	1.0946e-15	5.18464e-14	Cup000024g020794.A	-2.61487	1.02551e-52	8.48989e-50
Cup000679g045055.1	1.87835	2.49117e-19	1.87487e-17	Cup000003g002681.1	-2.59422	2.02776e-24	2.86005e-22
Cup000030g024422.1	1.8756	4.24205e-09	6.99939e-08	Cup000006g006785.1	-2.59091	3.1837e-18	2.20439e-16
Cup000033g025903.1	1.86148	1.30018e-21	1.32389e-19	Cup000247g043748.1	-2.5663	2.50054e-11	6.20767e-10
Cup000022g019802.1	1.85308	2.38838e-06	2.15634e-05	Cup000022g019683.1	-2.56472	2.86388e-17	1.71482e-15
Cup000018g017089.1	1.83781	2.74788e-38	1.24577e-35	Cup000024g021236.A	-2.55796	1.15331e-19	9.00004e-18
Cup000025g021749.1	1.83534	2.40378e-07	2.71634e-06	Cup000038g027733.A	-2.5565	1.72248e-48	1.09326e-45
Cup000060g034335.1	1.82746	5.41251e-22	5.72553e-20	Cup000004g003900.1	-2.54179	1.20143e-09	2.18704e-08
Cup000258g043874.1	1.81204	1.50026e-10	3.29106e-09	Cup000003g003210.1	-2.53819	2.09838e-21	2.07022e-19
Cup000083g037550.1	1.78699	1.84376e-08	2.67788e-07	Cup000055g033553.1	-2.53724	4.43476e-27	8.52952e-25
Cup000017g016254.1	1.77722	1.21925e-15	5.74648e-14	Cup000796g045222.A	-2.52603	6.11331e-25	9.09402e-23
Cup000004g004668.1	1.77477	1.95081e-18	1.39644e-16	Cup000122g040722.1	-2.52598	5.21327e-10	1.0276e-08
Cup000024g020684.1	1.76936	6.20147e-29	1.37305e-26	Cup000018g017515.1	-2.51543	6.99331e-38	3.09673e-35
Cup000010g010874.1	1.76286	1.02972e-14	4.28378e-13	Cup000043g030088.1	-2.4975	3.02973e-16	1.57191e-14
Cup000055g033604.1	1.76236	3.71718e-06	3.19832e-05	Cup000012g012227.1	-2.48489	1.24468e-17	7.97976e-16
Cup000025g021626.1	1.75354	5.91244e-33	1.78697e-30	Cup000051g032701.1	-2.48288	2.51785e-11	6.24251e-10
Cup000008g008597.1	1.75294	1.36056e-13	4.81531e-12	Cup000024g020712.1	-2.47887	1.02496e-15	4.87904e-14
Cup000033g025943.1	1.74821	1.62666e-10	3.5398e-09	Cup000007g008030.1	-2.47805	4.37071e-22	4.74789e-20
Cup000022g019719.1	1.74447	1.35726e-24	1.94312e-22	Cup000002g002035.1	-2.47094	6.1641e-14	2.2924e-12
Cup000004g003866.1	1.744	2.88458e-08	4.02973e-07	Cup000048g031875.A	-2.45826	2.67434e-23	3.35014e-21
Cup000029g023654.1	1.73907	1.41378e-20	1.2698e-18	Cup000010g010427.1	-2.44741	4.15707e-10	8.36732e-09
Cup000007g007727.1	1.73759	1.03021e-07	1.27296e-06	Cup000051g032604.1	-2.40733	2.6002e-32	7.28093e-30
Cup000025g021675.1	1.72998	2.36175e-20	2.02568e-18	Cup000101g039417.1	-2.38808	6.32462e-66	7.52669e-63
Cup000020g018835.1	1.72975	3.63585e-08	5.00942e-07	Cup000003g002661.1	-2.38735	1.60936e-12	4.8487e-11
Cup000035g027008.1	1.72864	6.61099e-26	1.12393e-23	Cup000040g028572.1	-2.38546	1.86887e-39	9.36453e-37
Cup000013g013612.1	1.72536	7.77061e-09	1.21878e-07	Cup000035g026576.1	-2.3692	6.59003e-30	1.65106e-27
Cup000028g023173.1	1.72246	2.12143e-20	1.84448e-18	Cup000018g017278.1	-2.36431	2.35966e-15	1.0647e-13
Cup000017g016764.1	1.71906	1.4128e-16	7.70806e-15	Cup000002g001834.A	-2.35471	5.78241e-10	1.12926e-08
Cup000010g010637.A	1.70266	5.52888e-06	4.55146e-05	Cup000096g039007.1	-2.34787	1.69913e-24	2.41442e-22
Cup000013g012999.1	1.69425	7.47233e-12	2.02391e-10	Cup000024g021133.1	-2.34714	3.59097e-24	4.88398e-22
Cup000014g014564.1	1.68909	5.87003e-15	2.51737e-13	Cup000022g019644.1	-2.33207	1.13909e-16	6.36055e-15
Cup000054g033267.1	1.68881	5.5798e-17	3.21954e-15	Cup003335g046484.1	-2.32868	7.34645e-09	1.15894e-07
Cup000017g016384.1	1.68781	6.11777e-28	1.26618e-25	Cup002084g046087.1	-2.31278	9.29877e-08	1.16639e-06
Cup000083g037430.1	1.68646	6.21778e-08	8.14255e-07	Cup000194g043211.1	-2.3047	4.02863e-08	5.50676e-07
Cup000040g028886.1	1.68273	2.82721e-15	1.26072e-13	Cup000045g030942.A	-2.27897	9.75175e-13	3.05403e-11
Cup000081g037342.1	1.67618	1.68641e-50	1.33795e-47	Cup000032g025311.1	-2.2732	1.26501e-25	2.07647e-23
Cup000022g019638.1	1.66676	1.55392e-22	1.77174e-20	Cup000013g013128.1	-2.2723	3.46444e-13	1.15934e-11
Cup000042g029767.1	1.66565	3.35937e-07	3.69318e-06	Cup000007g007829.1	-2.26957	1.98635e-14	7.91256e-13
Cup000060g034484.1	1.66315	1.7309e-22	1.95018e-20	Cup000038g027942.1	-2.26325	1.23629e-11	3.26494e-10
Cup000033g025979.1	1.66185	4.46966e-12	1.26141e-10	Cup000032g025185.1	-2.25502	1.34696e-15	6.3016e-14
Cup000008g008650.1	1.6601	1.53106e-13	5.37878e-12	Cup000008g008558.1	-2.24573	1.16735e-27	2.39006e-25
Cup000015g014969.1	1.65549	9.59168e-06	7.44234e-05	Cup000002g002447.1	-2.23298	3.89317e-09	6.46857e-08
Cup000046g031092.1	1.65518	1.38762e-08	2.06238e-07	Cup000003g003224.1	-2.22011	1.44748e-14	5.83928e-13
Cup000039g028210.1	1.64597	7.01789e-33	2.05581e-30	Cup000056g033822.1	-2.21883	1.47611e-09	2.62925e-08
Cup000001g001181.A	1.64427	7.30964e-07	7.47893e-06	Cup000007g007693.1	-2.21836	6.56148e-14	2.4192e-12
Cup000014g014182.1	1.6401	2.25469e-20	1.94261e-18	Cup000008g008074.1	-2.21552	2.28551e-18	1.61179e-16
Cup000011g011302.1	1.63843	8.95832e-18	5.84162e-16	Cup000032g025373.A	-2.21039	7.22847e-15	3.06542e-13
Cup000028g022904.1	1.63533	3.8251e-24	5.16551e-22	Cup000026g022257.1	-2.20695	5.48011e-12	1.52109e-10
Cup000026g022031.1	1.63378	1.14458e-36	4.44776e-34	Cup000067g035919.1	-2.2046	4.56344e-09	7.49719e-08
Cup000017g016267.1	1.63367	6.24271e-10	1.21046e-08	Cup000018g017193.1	-2.19967	9.29434e-10	1.73503e-08
Cup000342g044267.1	1.63308	1.28257e-08	1.91992e-07	Cup000003g003232.1	-2.1853	5.29954e-13	1.72493e-11
Cup000013g013894.1	1.63289	2.50733e-07	2.81997e-06	Cup000024g020819.1	-2.18495	4.09814e-26	7.15896e-24
Cup000032g025384.1	1.632	1.20649e-05	9.07656e-05	Cup000010g010323.A	-2.18428	9.54786e-09	1.46732e-07
Cup000014g014219.1	1.63102	1.80901e-14	7.22126e-13	Cup000069g036138.1	-2.1767	4.74769e-12	1.32552e-10
Cup000015g015314.A	1.63029	1.02708e-08	1.57207e-07	Cup000028g023124.A	-2.16207	7.19585e-26	1.21253e-23
Cup000077g037054.1	1.62595	2.85112e-45	1.64509e-42	Cup000042g029517.1	-2.15704	7.39601e-25	1.08329e-22
Cup000097g039135.1	1.62475	9.72446e-08	1.21339e-06	Cup000003g002746.1	-2.15255	1.04526e-12	3.25741e-11
Cup000011g011834.1	1.62067	5.14389e-32	1.3795e-29	Cup000055g033465.1	-2.14432	1.02224e-29	2.52784e-27
Cup000004g003771.1	1.61955	3.63928e-09	6.07323e-08	Cup000012g012830.1	-2.14187	2.87694e-16	1.50082e-14
Cup000019g018349.1	1.61919	4.57841e-05	0.000299418	Cup000032g025328.A	-2.14062	5.47802e-50	3.86322e-47
Cup000051g032663.1	1.61853	3.37904e-07	3.71266e-06	Cup000032g025138.A	-2.1317	3.16281e-16	1.6365e-14
Cup000001g001230.A	1.60823	0.000165737	0.00092383	Cup000173g042775.1	-2.12261	1.29699e-09	2.33864e-08
Cup000031g024804.1	1.60546	3.0769e-06	2.70736e-05	Cup000032g025306.A	-2.11958	5.52831e-14	2.07214e-12
Cup000011g011539.A	1.60001	2.1818e-08	3.14487e-07	Cup000003g002600.1	-2.10598	8.23384e-22	8.47463e-20
Cup000021g019191.1	1.5992	1.23708e-05	9.26644e-05	Cup000013g013537.1	-2.10219	1.06357e-16	5.97386e-15
Cup000002g001764.1	1.59675	2.19497e-17	1.34387e-15	Cup000014g014216.A	-2.09638	9.07706e-10	1.6978e-08
Cup000022g019754.1	1.59619	0.000129607	0.000744226	Cup000023g020244.1	-2.08437	9.73642e-08	1.21409e-06
Cup000063g035048.1	1.59561	4.8289e-18	3.23757e-16	Cup000022g020057.1	-2.07979	1.06159e-09	1.9568e-08
Cup000041g029071.1	1.59237	2.18931e-26	3.97016e-24	Cup000065g035474.1	-2.07836	3.31488e-07	3.65193e-06
Cup000010g010395.1	1.59032	3.19271e-26	5.68153e-24	Cup000160g042303.1	-2.07742	1.35758e-12	4.14258e-11
Cup000009g009834.1	1.58832	8.78852e-13	2.77516e-11	Cup000032g025347.1	-2.07572	1.84083e-08	2.67771e-07
Cup000074g036647.1	1.58432	1.4931e-09	2.65702e-08	Cup000013g013724.1	-2.07304	2.19113e-14	8.69194e-13
Cup000175g042840.1	1.58322	1.39997e-17	8.85608e-16	Cup000013g013810.1	-2.05922	1.27364e-23	1.62761e-21
Cup000098g039317.1	1.58222	1.15871e-15	5.47469e-14	Cup000014g014658.1	-2.05845	6.39874e-09	1.02213e-07
Cup000004g004663.A	1.58007	2.11723e-06	1.94098e-05	Cup000197g043300.A	-2.0494	7.45234e-07	7.59636e-06
Cup000014g014255.1	1.57698	2.68907e-10	5.58979e-09	Cup000026g021941.1	-2.04673	2.0017e-20	1.75051e-18
Cup000067g035924.1	1.57325	5.22246e-16	2.65176e-14	Cup000009g009082.1	-2.03579	2.48979e-13	8.52663e-12
Cup000085g037850.1	1.57018	2.2954e-24	3.16716e-22	Cup000033g025638.A	-2.03282	3.04654e-10	6.29849e-09
Cup000251g043785.1	1.5644	6.96516e-07	7.14952e-06	Cup000196g043275.1	-2.03242	1.1549e-09	2.11447e-08
Cup000040g028899.1	1.56415	3.47685e-09	5.84313e-08	Cup000128g040992.1	-2.02568	1.69239e-10	3.66191e-09
Cup000051g032549.1	1.55918	2.61718e-05	0.000181742	Cup000039g028226.1	-2.02511	6.3002e-08	8.23916e-07
Cup000001g000969.1	1.5588	1.37065e-16	7.54292e-15	Cup000107g039991.1	-2.02159	9.35474e-09	1.4388e-07
Cup000021g019097.1	1.55525	3.91197e-24	5.24562e-22	Cup000029g023659.1	-2.0186	1.16487e-06	1.14273e-05
Cup000025g021695.1	1.55509	5.95596e-09	9.55412e-08	Cup000022g019643.1	-2.01815	9.48079e-21	8.6375e-19
Cup000038g027972.1	1.54902	9.37386e-10	1.74475e-08	Cup000149g041920.1	-2.01714	3.20992e-07	3.54525e-06
Cup000024g020728.1	1.54863	4.5915e-22	4.93936e-20	Cup000008g008535.1	-2.01675	2.65143e-09	4.5401e-08
Cup000028g023166.1	1.54849	0.000114739	0.000667052	Cup000003g002665.1	-2.01499	5.67211e-26	9.72996e-24
Cup000013g013079.1	1.54831	2.77361e-17	1.66601e-15	Cup000016g015406.1	-2.01167	1.71972e-07	2.01758e-06
Cup000031g024794.A	1.54486	9.95873e-05	0.000591282	Cup000044g030227.1	-2.01004	6.41853e-21	5.96172e-19
Cup000047g031432.1	1.54429	4.62634e-22	4.94889e-20	Cup000023g020334.1	-2.00835	2.14419e-17	1.31702e-15
Cup000004g004015.A	1.54302	0.000151639	0.000856781	Cup000004g003772.1	-2.00617	3.93095e-12	1.11715e-10
Cup000003g002801.1	1.54251	1.1349e-11	3.00134e-10	Cup000013g013158.1	-2.00584	9.5565e-13	3.00273e-11
Cup000021g019467.1	1.54175	2.63715e-06	2.36635e-05	Cup000042g029758.1	-1.99287	6.32937e-14	2.34015e-12
Cup000040g028517.1	1.54067	2.79921e-05	0.000193325	Cup000006g006149.1	-1.99285	8.924e-22	9.13558e-20
Cup000003g002888.1	1.53935	6.09861e-15	2.60367e-13	Cup000157g042210.1	-1.98772	3.32251e-18	2.29217e-16
Cup000016g015957.1	1.53671	8.92746e-06	6.96898e-05	Cup000013g013132.1	-1.98385	3.68382e-11	8.8902e-10
Cup000013g013078.1	1.53471	1.34123e-16	7.40243e-15	Cup000014g014666.1	-1.97976	5.02677e-18	3.35841e-16
Cup000028g023242.1	1.53423	4.00736e-18	2.72515e-16	Cup000012g012389.A	-1.97501	4.6052e-17	2.6734e-15
Cup000017g016315.1	1.53369	4.38858e-22	4.74789e-20	Cup000004g004409.1	-1.97045	4.68791e-36	1.6842e-33
Cup000008g008718.1	1.52989	7.33275e-08	9.42761e-07	Cup000025g021685.1	-1.96252	5.50936e-12	1.52476e-10
Cup000014g014649.1	1.52908	2.68533e-14	1.05643e-12	Cup000001g000096.1	-1.9584	4.78503e-08	6.4299e-07
Cup000068g036038.1	1.52881	7.11656e-05	0.000440528	Cup000003g003136.1	-1.95645	8.08915e-08	1.02821e-06
Cup000043g030049.1	1.52706	8.699e-05	0.000526502	Cup000107g040074.1	-1.95512	1.8195e-17	1.12484e-15
Cup000016g015471.1	1.52599	5.15034e-17	2.98078e-15	Cup000032g025372.1	-1.95091	2.91551e-30	7.40189e-28
Cup000042g029482.1	1.52246	5.50907e-12	1.52476e-10	Cup000032g025148.1	-1.94899	1.18748e-19	9.2289e-18
Cup000036g027187.1	1.52013	1.67657e-16	8.99257e-15	Cup000046g031099.A	-1.94859	1.45435e-06	1.3979e-05
Cup000028g023010.1	1.51967	1.11933e-08	1.69556e-07	Cup000005g005151.1	-1.94782	1.95666e-22	2.17876e-20
Cup000008g008153.1	1.51961	3.58477e-21	3.44736e-19	Cup000016g015590.1	-1.93376	2.36007e-10	4.94368e-09
Cup000003g003423.1	1.51895	3.09242e-07	3.4254e-06	Cup000017g016418.1	-1.92736	1.28085e-34	4.20494e-32
Cup000032g025393.1	1.51872	1.15455e-23	1.49549e-21	Cup000032g025330.1	-1.92406	1.11687e-11	2.96603e-10
Cup000045g030852.1	1.51859	8.25537e-36	2.85801e-33	Cup000008g008708.1	-1.92147	1.79402e-15	8.23131e-14
Cup000013g013198.1	1.51729	4.35203e-27	8.45582e-25	Cup000002g002511.A	-1.91338	4.01354e-07	4.33476e-06
Cup000171g042708.A	1.51621	2.11159e-19	1.5955e-17	Cup000003g002614.1	-1.90766	2.45703e-44	1.37601e-41
Cup000120g040663.1	1.51612	5.6761e-05	0.000361225	Cup000003g002616.1	-1.89368	1.22302e-19	9.46646e-18
Cup000007g007750.1	1.51484	2.36158e-06	2.13721e-05	Cup000015g014983.1	-1.8897	2.04208e-06	1.88343e-05
Cup000015g015229.1	1.51441	6.90438e-05	0.000428368	Cup000083g037496.1	-1.88379	1.49538e-07	1.77405e-06
Cup000012g012615.1	1.51308	6.01235e-06	4.90073e-05	Cup000009g009619.1	-1.88291	4.96162e-37	2.01009e-34
Cup000028g023136.1	1.51228	2.58128e-05	0.000179708	Cup000050g032205.1	-1.87691	7.64941e-09	1.20076e-07
Cup000012g012654.1	1.51143	0.000342071	0.00173922	Cup000162g042368.1	-1.86426	6.35936e-07	6.57019e-06
Cup000005g004932.1	1.50691	6.97195e-09	1.10443e-07	Cup000044g030285.A	-1.85708	6.68998e-12	1.82498e-10
Cup000020g018516.1	1.50624	1.60412e-09	2.8413e-08	Cup000025g021288.1	-1.8532	1.61262e-23	2.0335e-21
Cup000001g000382.1	1.50577	4.85724e-07	5.15821e-06	Cup000024g020808.1	-1.85261	5.44154e-63	5.45328e-60
Cup000048g031881.1	1.50441	2.37783e-11	5.93398e-10	Cup000209g043453.1	-1.85066	8.73994e-08	1.10283e-06
Cup000048g031921.1	1.50011	6.61562e-33	1.96825e-30	Cup000028g023092.A	-1.84559	1.71031e-14	6.84159e-13
Cup000018g017559.1	1.49843	5.24052e-11	1.23649e-09	Cup000005g004898.1	-1.84439	2.57475e-18	1.80242e-16
Cup000006g006536.1	1.49747	3.77623e-05	0.00025238	Cup000014g014743.1	-1.84166	7.87075e-07	7.98438e-06
Cup000045g030887.1	1.49702	2.60603e-17	1.57528e-15	Cup000004g004660.1	-1.84102	6.42836e-20	5.12144e-18
Cup000011g011373.1	1.49617	1.78972e-13	6.196e-12	Cup000032g025137.1	-1.82913	3.07147e-17	1.82193e-15
Cup000018g017067.1	1.49384	0.00016969	0.000941452	Cup000032g025207.1	-1.82668	1.75894e-29	4.08438e-27
Cup000062g035022.A	1.49367	6.12137e-08	8.03287e-07	Cup000032g025350.1	-1.82113	3.09706e-32	8.54653e-30
Cup000013g013045.1	1.49366	1.92822e-05	0.000138183	Cup000021g019403.1	-1.81946	6.92788e-23	8.14283e-21
Cup000024g020757.1	1.49294	4.84132e-08	6.50096e-07	Cup000008g008071.1	-1.81425	2.40503e-08	3.43028e-07
Cup000013g013039.1	1.48926	1.94826e-05	0.000139461	Cup000147g041855.1	-1.81357	1.91001e-12	5.69147e-11
Cup000021g019516.A	1.48829	3.09202e-06	2.71941e-05	Cup000012g012713.1	-1.81067	9.34752e-07	9.33378e-06
Cup000004g003812.1	1.48458	9.6481e-17	5.43519e-15	Cup000006g006959.A	-1.8057	2.31407e-11	5.79003e-10
Cup000038g028030.1	1.48195	3.47074e-05	0.000234169	Cup000008g008054.1	-1.80316	4.36794e-06	3.68172e-05
Cup000065g035479.1	1.47686	1.92087e-06	1.78691e-05	Cup000008g008567.A	-1.80291	4.51501e-06	3.79392e-05
Cup000066g035569.1	1.47505	4.79992e-31	1.25199e-28	Cup000032g025307.1	-1.80196	6.61794e-22	6.962e-20
Cup000009g009236.1	1.47454	2.93243e-13	9.90007e-12	Cup000105g039902.1	-1.80166	5.2807e-10	1.03981e-08
Cup000006g006660.1	1.4735	9.92144e-09	1.5235e-07	Cup000049g031992.1	-1.79557	5.46784e-09	8.82077e-08
Cup000004g004302.1	1.47142	3.13729e-14	1.22663e-12	Cup000014g014742.1	-1.79391	3.0141e-06	2.65947e-05
Cup000047g031532.1	1.471	4.22899e-07	4.55197e-06	Cup000032g025177.1	-1.79312	4.01813e-16	2.0567e-14
Cup000060g034485.1	1.4702	2.95384e-10	6.11348e-09	Cup000016g016206.1	-1.78536	1.09709e-08	1.66452e-07
Cup000067g035931.1	1.46861	3.18247e-25	4.96699e-23	Cup000035g026788.1	-1.78334	1.35132e-06	1.30546e-05
Cup000043g030004.1	1.46847	4.57208e-12	1.28592e-10	Cup000083g037508.1	-1.77843	2.40106e-09	4.1487e-08
Cup000011g011336.1	1.4684	9.43893e-14	3.40391e-12	Cup000042g029722.1	-1.77585	1.048e-05	8.02691e-05
Cup000002g001513.1	1.46549	2.67413e-18	1.86513e-16	Cup000018g017523.A	-1.77373	1.66305e-08	2.43776e-07
Cup000049g032103.1	1.46351	0.000151109	0.000854043	Cup000028g022951.1	-1.77201	1.23291e-06	1.20142e-05
Cup000009g009210.1	1.46175	0.000123626	0.000713537	Cup000049g032014.1	-1.77129	4.34271e-05	0.00028553
Cup000180g042916.1	1.46049	9.73129e-27	1.8166e-24	Cup000024g020703.1	-1.76736	2.42691e-08	3.45697e-07
Cup000032g025102.1	1.45893	7.30899e-18	4.81559e-16	Cup000008g008083.1	-1.75261	1.54775e-06	1.47649e-05
Cup000012g012337.A	1.45601	2.65877e-08	3.74174e-07	Cup000011g012005.1	-1.75094	3.69101e-08	5.07075e-07
Cup000013g013095.1	1.45473	8.88266e-16	4.28189e-14	Cup000002g002423.A	-1.74986	1.00439e-07	1.24916e-06
Cup000084g037640.1	1.4509	5.46448e-35	1.82542e-32	Cup000024g020754.1	-1.74776	1.74317e-22	1.95245e-20
Cup000087g038084.1	1.45009	3.1755e-07	3.51335e-06	Cup000006g006482.1	-1.74763	5.66928e-06	4.65497e-05
Cup000020g018845.1	1.44815	2.56945e-16	1.35526e-14	Cup000012g012698.1	-1.74263	4.62015e-14	1.78082e-12
Cup000003g003299.1	1.44282	1.10458e-14	4.55244e-13	Cup000039g028225.1	-1.74216	3.73221e-16	1.92068e-14
Cup000001g000413.1	1.44024	7.39513e-22	7.65276e-20	Cup000098g039235.1	-1.74108	2.77403e-13	9.39863e-12
Cup000037g027460.1	1.43823	1.56007e-05	0.00011456	Cup000003g002668.A	-1.73366	8.88399e-06	6.94417e-05
Cup000101g039493.1	1.43588	6.80663e-07	7.00189e-06	Cup000008g008557.1	-1.73267	1.28484e-15	6.02576e-14
Cup000004g004799.A	1.43585	6.31845e-06	5.13047e-05	Cup000140g041501.1	-1.72805	5.7592e-16	2.90878e-14
Cup000016g015458.1	1.43296	2.12135e-16	1.13145e-14	Cup000032g025450.1	-1.72743	4.14465e-09	6.85651e-08
Cup000045g030709.1	1.43145	3.53955e-13	1.18033e-11	Cup000168g042531.1	-1.71443	2.3349e-08	3.33775e-07
Cup000051g032426.1	1.42952	3.57648e-23	4.36537e-21	Cup000004g004594.1	-1.70959	5.65581e-08	7.48383e-07
Cup000043g029862.1	1.42886	4.84034e-05	0.000314986	Cup000016g015466.A	-1.7091	1.1435e-09	2.09561e-08
Cup000051g032365.1	1.42847	5.25735e-20	4.29636e-18	Cup000033g025973.1	-1.70814	1.63696e-06	1.55342e-05
Cup000025g021629.A	1.42359	9.24244e-16	4.42174e-14	Cup000412g044482.1	-1.70466	5.42441e-05	0.000348554
Cup000007g007228.1	1.4232	1.15262e-22	1.33012e-20	Cup000008g008549.1	-1.70281	5.26835e-15	2.27988e-13
Cup000056g033820.A	1.42124	2.22571e-07	2.54381e-06	Cup000019g018240.1	-1.69569	5.69408e-11	1.33195e-09
Cup000016g015559.1	1.41683	3.47615e-06	3.01134e-05	Cup000011g011477.1	-1.69425	1.58704e-16	8.60933e-15
Cup000007g007857.1	1.4165	4.16807e-08	5.68105e-07	Cup000013g013664.1	-1.68782	1.36155e-21	1.37171e-19
Cup000001g000211.A	1.4122	6.03283e-05	0.000381632	Cup000016g015392.A	-1.68704	1.60407e-05	0.000117474
Cup000009g009932.A	1.41108	7.75105e-33	2.23618e-30	Cup000086g038026.1	-1.68675	7.80375e-16	3.81982e-14
Cup000018g017096.1	1.4103	1.46937e-05	0.000108653	Cup000028g023342.A	-1.68371	5.61801e-14	2.10162e-12
Cup000017g016278.1	1.40993	7.90118e-20	6.21679e-18	Cup000024g020836.1	-1.68307	1.52343e-38	7.25192e-36
Cup000046g031253.1	1.4094	2.39268e-12	6.98758e-11	Cup000057g034039.1	-1.68283	1.18809e-07	1.44275e-06
Cup000021g019447.1	1.40713	6.15127e-10	1.19517e-08	Cup000096g039080.1	-1.67589	1.45515e-17	9.08446e-16
Cup000024g020751.1	1.40702	5.10215e-05	0.000330218	Cup000006g006270.1	-1.67188	5.00293e-14	1.90141e-12
Cup000084g037693.1	1.40687	2.73464e-06	2.44576e-05	Cup000001g001153.A	-1.66785	6.33538e-20	5.06974e-18
Cup000022g019668.1	1.40622	3.97154e-18	2.71047e-16	Cup000008g008076.1	-1.66309	1.55365e-11	4.03039e-10
Cup000015g015279.1	1.4028	6.2834e-21	5.86482e-19	Cup000028g022882.1	-1.66195	3.85086e-10	7.78389e-09
Cup000014g014617.1	1.40266	3.91261e-12	1.1136e-10	Cup000066g035550.1	-1.65954	5.5476e-05	0.000354946
Cup000005g005006.1	1.40225	2.59796e-14	1.0263e-12	Cup000080g037214.1	-1.65749	1.17443e-05	8.85986e-05
Cup000058g034199.1	1.40168	2.1071e-07	2.4184e-06	Cup000003g003385.1	-1.6568	2.54711e-08	3.60859e-07
Cup000211g043484.1	1.3992	1.08502e-11	2.88544e-10	Cup000003g003177.1	-1.65259	8.92499e-06	6.96898e-05
Cup001287g045674.1	1.39802	1.75563e-05	0.000127397	Cup000003g002598.1	-1.64911	8.24441e-05	0.000502342
Cup000007g007190.1	1.39717	8.93129e-09	1.38373e-07	Cup000029g023474.1	-1.64675	5.07445e-09	8.24425e-08
Cup000009g009304.1	1.3968	7.80311e-10	1.47987e-08	Cup000004g003997.1	-1.6467	2.19336e-06	2.0021e-05
Cup000022g019956.1	1.3956	5.92299e-08	7.78865e-07	Cup000060g034501.1	-1.64189	6.06755e-07	6.2926e-06
Cup000081g037350.1	1.39442	4.43999e-17	2.58538e-15	Cup000024g020753.1	-1.63609	1.25322e-23	1.61234e-21
Cup000048g031675.1	1.39422	2.01246e-06	1.86196e-05	Cup000035g026677.1	-1.63268	2.4152e-09	4.16934e-08
Cup000022g020236.1	1.3926	4.49712e-08	6.08166e-07	Cup000033g025966.1	-1.63237	1.17622e-05	8.86984e-05
Cup000016g015489.1	1.39253	3.93608e-22	4.3322e-20	Cup000061g034628.1	-1.63014	2.29184e-06	2.07804e-05
Cup000021g019472.1	1.39213	1.90599e-12	5.6884e-11	Cup000006g006647.A	-1.62934	1.34767e-25	2.19325e-23
Cup000010g010360.1	1.39063	1.2964e-08	1.93758e-07	Cup000015g015263.1	-1.62896	6.78128e-08	8.80179e-07
Cup000010g010468.1	1.3891	1.67497e-11	4.29827e-10	Cup000029g023478.1	-1.62799	4.61407e-12	1.29391e-10
Cup000015g015075.1	1.38169	7.94266e-05	0.000485978	Cup000004g003782.1	-1.62559	5.77856e-08	7.62506e-07
Cup000003g003336.1	1.38161	1.22074e-08	1.83457e-07	Cup000032g025406.1	-1.62434	7.84876e-08	1.00166e-06
Cup000003g003260.1	1.3807	0.000113928	0.000663397	Cup000003g003095.1	-1.62032	4.15184e-06	3.52139e-05
Cup000140g041496.1	1.3795	4.92616e-22	5.24017e-20	Cup000022g019646.1	-1.61968	1.6533e-05	0.000120615
Cup000030g024255.1	1.37908	8.87184e-05	0.000535596	Cup000006g006646.A	-1.61853	3.60697e-15	1.59351e-13
Cup000002g001550.1	1.37688	1.26395e-09	2.28556e-08	Cup000014g014614.1	-1.61534	9.70045e-06	7.51307e-05
Cup000003g003160.1	1.37629	7.33581e-06	5.87142e-05	Cup000032g025198.1	-1.61502	4.37762e-08	5.94114e-07
Cup000020g018786.1	1.37626	2.37784e-24	3.25729e-22	Cup000052g032798.1	-1.61485	1.52501e-20	1.36328e-18
Cup000029g023396.1	1.37594	8.64584e-06	6.78029e-05	Cup000004g003694.1	-1.61471	5.97387e-07	6.20779e-06
Cup000015g015277.1	1.37519	5.14286e-10	1.01688e-08	Cup000052g032908.1	-1.61282	5.65851e-05	0.000360551
Cup000143g041618.1	1.36986	0.000280117	0.00146692	Cup000001g000155.1	-1.60798	5.80149e-14	2.16176e-12
Cup000007g007234.1	1.36966	7.71839e-16	3.79757e-14	Cup000032g025348.1	-1.6073	2.49634e-16	1.32099e-14
Cup000016g015560.1	1.36932	7.18158e-05	0.000443975	Cup000032g025356.1	-1.60457	3.93825e-10	7.95209e-09
Cup000017g016872.1	1.36901	1.59052e-31	4.20626e-29	Cup000032g025327.1	-1.60394	3.2045e-10	6.60355e-09
Cup000011g011839.A	1.36726	0.000368439	0.00184909	Cup000033g026135.A	-1.60292	2.72491e-08	3.82633e-07
Cup000055g033548.1	1.36365	2.9568e-13	9.96467e-12	Cup000017g016334.1	-1.59937	1.98631e-11	5.02275e-10
Cup000011g011979.1	1.36337	1.01416e-18	7.39868e-17	Cup000066g035578.A	-1.59902	9.24891e-10	1.72825e-08
Cup000134g041257.1	1.36337	1.45722e-19	1.10988e-17	Cup000006g006763.1	-1.59713	8.20902e-09	1.28121e-07
Cup000008g008292.1	1.36321	2.50278e-05	0.000175075	Cup000013g013828.1	-1.59677	6.15311e-12	1.69064e-10
Cup000009g009784.1	1.36179	1.59203e-15	7.35771e-14	Cup000014g014356.1	-1.59674	4.60515e-13	1.51184e-11
Cup000043g030124.A	1.36163	4.09597e-13	1.35402e-11	Cup000038g028052.1	-1.59464	9.22931e-11	2.08217e-09
Cup000007g007597.1	1.35915	5.91916e-05	0.000375064	Cup000013g013515.A	-1.59248	4.37807e-14	1.69436e-12
Cup000072g036459.1	1.35863	4.74055e-09	7.76138e-08	Cup000024g020681.1	-1.59105	7.27478e-11	1.6669e-09
Cup000186g043064.1	1.35832	5.28759e-28	1.10639e-25	Cup000020g018799.1	-1.58827	5.01979e-14	1.90402e-12
Cup000066g035634.A	1.35794	8.92884e-07	8.97645e-06	Cup000043g030043.1	-1.58693	7.50565e-11	1.71696e-09
Cup000002g002140.1	1.35778	3.41712e-11	8.30977e-10	Cup000172g042728.1	-1.58594	1.14723e-08	1.73506e-07
Cup000081g037343.1	1.35766	3.1491e-26	5.65679e-24	Cup000050g032226.1	-1.58403	5.19184e-05	0.000335453
Cup000013g012986.1	1.35716	6.01698e-06	4.90241e-05	Cup000041g029211.1	-1.58079	9.20534e-08	1.15543e-06
Cup000004g004368.1	1.3566	3.62211e-25	5.56198e-23	Cup000043g030009.1	-1.57868	1.23021e-09	2.23303e-08
Cup000075g036798.1	1.35298	7.09886e-14	2.59442e-12	Cup000051g032626.1	-1.57758	2.33738e-12	6.83658e-11
Cup000032g025383.1	1.34916	0.000100757	0.000597668	Cup000026g022397.A	-1.57428	6.74346e-07	6.9443e-06
Cup000001g001122.1	1.34847	0.000168888	0.000938333	Cup000008g008843.1	-1.57427	6.82969e-05	0.000424287
Cup000002g001506.1	1.3457	3.82967e-08	5.24988e-07	Cup000007g007038.1	-1.57342	3.93983e-12	1.11801e-10
Cup000002g002227.1	1.34425	6.21559e-12	1.70535e-10	Cup000001g000896.1	-1.57256	1.78105e-10	3.8363e-09
Cup000035g026636.1	1.34156	5.45293e-08	7.24053e-07	Cup000125g040868.1	-1.57198	4.56973e-08	6.1667e-07
Cup000051g032458.1	1.34099	5.63651e-26	9.72996e-24	Cup000003g003212.1	-1.57115	2.2649e-37	9.37522e-35
Cup000006g006037.1	1.34081	3.02827e-08	4.21809e-07	Cup000002g001684.1	-1.56367	8.15813e-12	2.19096e-10
Cup000009g009747.1	1.33818	2.05758e-08	2.97718e-07	Cup000001g001146.1	-1.56301	3.3756e-20	2.83149e-18
Cup000018g017381.A	1.33793	2.02649e-07	2.33857e-06	Cup000083g037561.1	-1.5619	0.000169179	0.000939439
Cup000002g001722.A	1.3368	1.18884e-06	1.16324e-05	Cup000172g042718.A	-1.56065	1.29427e-09	2.33594e-08
Cup000013g013315.1	1.33652	1.88728e-11	4.79144e-10	Cup000006g006768.1	-1.55835	2.12182e-10	4.48905e-09
Cup000027g022504.1	1.33354	5.2451e-21	4.96875e-19	Cup000032g025100.1	-1.55677	1.80537e-12	5.39656e-11
Cup000712g045108.1	1.33308	6.02126e-12	1.65723e-10	Cup000015g015269.1	-1.54598	3.80015e-06	3.2594e-05
Cup000009g009225.1	1.33211	2.07241e-06	1.9054e-05	Cup000039g028381.1	-1.54505	2.23858e-06	2.03752e-05
Cup000015g015147.1	1.33201	5.29711e-20	4.31035e-18	Cup000077g036946.1	-1.54363	5.3836e-06	4.4434e-05
Cup000969g045440.A	1.33052	1.18443e-07	1.43952e-06	Cup000056g033878.1	-1.54348	8.31933e-11	1.88806e-09
Cup000028g022880.1	1.33035	6.45598e-11	1.49366e-09	Cup000013g013133.1	-1.53856	1.93825e-09	3.39524e-08
Cup000017g016907.A	1.32993	1.6821e-05	0.000122552	Cup000057g034024.1	-1.53385	1.62874e-06	1.54754e-05
Cup000005g005161.1	1.32806	4.34637e-21	4.13797e-19	Cup000004g003849.1	-1.53363	8.06585e-13	2.56431e-11
Cup000142g041580.1	1.32786	2.97124e-18	2.06479e-16	Cup000038g028009.1	-1.53007	1.06363e-15	5.05051e-14
Cup000175g042813.1	1.32698	1.78531e-06	1.67789e-05	Cup000032g025068.1	-1.52788	1.44025e-17	9.04329e-16
Cup000108g040161.1	1.32683	2.00072e-06	1.8538e-05	Cup000001g000783.1	-1.52536	8.63028e-08	1.09116e-06
Cup000026g022369.1	1.32643	3.33602e-07	3.66963e-06	Cup000024g021105.1	-1.52412	3.60182e-26	6.3502e-24
Cup000020g018832.1	1.32464	4.97622e-07	5.2728e-06	Cup000017g016662.1	-1.51804	4.96595e-12	1.38241e-10
Cup000006g006297.1	1.32232	8.47168e-18	5.56239e-16	Cup000041g029285.1	-1.51099	1.43254e-37	6.06156e-35
Cup000066g035612.1	1.32167	0.000154823	0.000872443	Cup000003g002615.A	-1.50776	6.85152e-09	1.08901e-07
Cup000015g015261.A	1.32136	3.28104e-21	3.18747e-19	Cup000004g004517.1	-1.50637	7.46424e-16	3.6916e-14
Cup000002g002218.1	1.31985	8.75895e-26	1.46297e-23	Cup000019g017840.1	-1.50616	1.02199e-22	1.18657e-20
Cup000006g006552.1	1.31964	0.000531634	0.00253705	Cup000027g022760.1	-1.50613	2.78027e-05	0.000192157
Cup000003g003190.1	1.31928	3.22195e-17	1.90525e-15	Cup000008g008545.1	-1.50519	1.19076e-12	3.66882e-11
Cup000031g024649.1	1.31729	1.42814e-26	2.64011e-24	Cup000003g003183.1	-1.50481	3.61865e-09	6.0494e-08
Cup000002g001522.1	1.3165	9.64137e-14	3.47035e-12	Cup000016g015507.1	-1.50033	0.000493663	0.00238635
Cup000021g019501.A	1.31493	0.000280701	0.00146917	Cup000003g002634.1	-1.50015	6.70785e-27	1.2646e-24
Cup000031g024687.1	1.31369	4.7394e-05	0.000308734	Cup000006g006561.1	-1.48994	1.73675e-05	0.000126267
Cup000022g020052.1	1.31002	7.15704e-11	1.64586e-09	Cup000025g021429.1	-1.48759	6.56861e-14	2.4192e-12
Cup000158g042229.1	1.30577	2.83582e-16	1.48343e-14	Cup000083g037532.1	-1.48575	0.000564986	0.00267343
Cup000001g000430.1	1.30512	1.93656e-05	0.000138728	Cup000030g024097.A	-1.48419	6.51563e-05	0.000407034
Cup000029g023607.A	1.30496	0.000727467	0.00332574	Cup000056g033764.1	-1.48297	1.73941e-08	2.53988e-07
Cup000041g029033.1	1.30332	8.44851e-15	3.56692e-13	Cup000045g030894.1	-1.48127	2.21988e-08	3.1925e-07
Cup000098g039297.1	1.30278	1.77687e-05	0.000128694	Cup000008g008411.1	-1.47915	9.35983e-05	0.00056009
Cup000033g026033.1	1.30112	5.88098e-06	4.81219e-05	Cup000032g025128.1	-1.47889	4.67091e-15	2.03521e-13
Cup000011g011875.A	1.30072	1.01019e-07	1.25473e-06	Cup000083g037475.1	-1.47742	3.4484e-35	1.17252e-32
Cup000012g012381.A	1.30013	3.07689e-11	7.54017e-10	Cup000016g016040.1	-1.47658	2.55788e-17	1.55358e-15
Cup000007g007783.1	1.29847	5.15752e-11	1.21842e-09	Cup000003g002685.1	-1.47612	2.43438e-20	2.07861e-18
Cup000019g017763.1	1.29807	1.23012e-14	5.02632e-13	Cup000038g027769.1	-1.47243	8.45609e-05	0.000513596
Cup000075g036836.A	1.29614	1.71776e-12	5.15897e-11	Cup000196g043273.1	-1.47242	1.68346e-17	1.04413e-15
Cup000005g005717.1	1.29475	2.26385e-24	3.14642e-22	Cup000213g043514.A	-1.47163	1.4941e-06	1.43067e-05
Cup000092g038495.1	1.29446	2.17234e-06	1.98395e-05	Cup000032g025368.A	-1.4695	9.95434e-15	4.16573e-13
Cup000016g015890.1	1.29306	9.34999e-10	1.7431e-08	Cup000010g010333.1	-1.46886	2.74578e-05	0.00018998
Cup000020g018433.1	1.29194	0.00020248	0.00110124	Cup000019g018177.1	-1.46617	7.02305e-06	5.64244e-05
Cup000017g016491.1	1.29166	2.83273e-06	2.51929e-05	Cup000032g025140.1	-1.46219	3.62143e-11	8.76183e-10
Cup000092g038520.1	1.29069	2.74829e-06	2.45566e-05	Cup000008g008696.1	-1.46189	1.76351e-06	1.66068e-05
Cup000112g040312.1	1.29055	1.68506e-05	0.000122697	Cup000044g030147.1	-1.46087	0.000319275	0.0016404
Cup000009g009260.1	1.28954	6.28786e-16	3.14244e-14	Cup000030g024089.1	-1.45991	8.99819e-09	1.3907e-07
Cup000089g038234.1	1.28811	3.89783e-19	2.89917e-17	Cup000025g021614.A	-1.45705	1.77278e-06	1.66776e-05
Cup000013g013250.1	1.28793	1.87344e-08	2.71892e-07	Cup000019g018214.1	-1.45579	2.68124e-11	6.63032e-10
Cup000030g024441.1	1.28531	0.000656982	0.00304666	Cup000035g026881.1	-1.45512	8.54106e-17	4.85464e-15
Cup000074g036761.1	1.28187	6.82628e-14	2.4996e-12	Cup000032g025336.1	-1.45486	1.72699e-22	1.95018e-20
Cup000044g030440.1	1.28145	1.3513e-21	1.36862e-19	Cup000048g031837.1	-1.45402	0.000604726	0.00283431
Cup000008g008278.1	1.28022	1.08304e-17	6.99054e-16	Cup000019g018096.1	-1.45148	3.29856e-23	4.05212e-21
Cup000006g006080.1	1.27779	2.08266e-05	0.00014797	Cup000010g010424.1	-1.45015	3.05353e-08	4.25017e-07
Cup000048g031619.A	1.27775	0.000321774	0.00165279	Cup000003g002619.1	-1.44922	8.5769e-06	6.73732e-05
Cup000046g031026.1	1.27738	7.63173e-16	3.76466e-14	Cup000009g009071.1	-1.44871	1.06661e-17	6.90796e-16
Cup000016g015847.1	1.27409	1.19802e-16	6.67005e-15	Cup000009g009280.1	-1.44399	3.43572e-06	2.97768e-05
Cup000024g020990.1	1.27273	3.12156e-12	8.97849e-11	Cup000029g023887.A	-1.43783	0.000904766	0.00400457
Cup000004g004655.1	1.27239	2.74524e-11	6.77979e-10	Cup000062g034924.1	-1.43387	7.81134e-24	1.02576e-21
Cup000022g019997.1	1.27215	7.53843e-20	5.95599e-18	Cup000039g028208.1	-1.43288	0.00023666	0.00126687
Cup000018g017461.1	1.27195	0.000766869	0.00348086	Cup000005g005449.1	-1.43263	5.07526e-06	4.21264e-05
Cup000010g010825.1	1.27069	2.50872e-08	3.56482e-07	Cup000051g032420.1	-1.4324	6.75934e-11	1.55874e-09
Cup000101g039475.1	1.27044	0.00110431	0.00474974	Cup000024g020835.A	-1.43051	1.9044e-10	4.06977e-09
Cup000043g029893.1	1.26905	8.45668e-17	4.82107e-15	Cup000014g014586.1	-1.42962	0.000161835	0.000905133
Cup000038g027746.A	1.2671	1.57562e-07	1.86229e-06	Cup000213g043510.A	-1.42682	2.1949e-08	3.15896e-07
Cup000002g002099.1	1.26654	2.56196e-17	1.55358e-15	Cup000044g030239.1	-1.4254	1.4105e-07	1.67858e-06
Cup000009g009587.1	1.2661	1.05252e-07	1.29382e-06	Cup000032g025444.1	-1.42464	8.1608e-05	0.000497566
Cup000013g013038.1	1.26402	5.3852e-09	8.69717e-08	Cup000069g036102.1	-1.42306	8.3254e-05	0.000506952
Cup000055g033563.A	1.26314	1.16828e-06	1.14548e-05	Cup000008g008080.1	-1.42213	7.13901e-18	4.71993e-16
Cup000104g039818.1	1.26283	8.92619e-18	5.84067e-16	Cup000025g021635.1	-1.4214	6.16913e-09	9.87943e-08
Cup000003g002731.1	1.26195	1.34264e-14	5.451e-13	Cup000017g016273.1	-1.42056	5.81361e-16	2.92849e-14
Cup000010g010770.1	1.26176	6.84151e-07	7.03017e-06	Cup000024g021127.1	-1.42023	4.18819e-08	5.7028e-07
Cup000045g030622.1	1.26062	7.78832e-06	6.18937e-05	Cup000012g012295.1	-1.41971	3.28349e-07	3.62231e-06
Cup000009g009013.1	1.26062	7.0724e-22	7.39921e-20	Cup000001g000439.1	-1.41836	0.000253224	0.00134458
Cup000002g002262.1	1.25959	4.85357e-10	9.65693e-09	Cup000002g001755.1	-1.41818	5.82693e-12	1.60798e-10
Cup000031g024972.1	1.25893	1.30835e-09	2.35244e-08	Cup000175g042814.1	-1.41691	0.000590828	0.0027769
Cup000011g011468.1	1.25839	1.53896e-29	3.6177e-27	Cup000008g008126.1	-1.41459	1.98621e-26	3.63649e-24
Cup000002g001744.1	1.25805	1.25869e-15	5.91772e-14	Cup000024g021185.A	-1.41376	4.18108e-25	6.31841e-23
Cup000009g009582.1	1.25761	3.83378e-05	0.000255778	Cup000001g000403.1	-1.41323	1.70377e-21	1.69851e-19
Cup000086g037892.1	1.25494	5.08448e-08	6.7987e-07	Cup000020g018579.1	-1.40942	6.21876e-10	1.20705e-08
Cup000048g031800.1	1.25397	4.94373e-10	9.82604e-09	Cup000003g002592.1	-1.40917	4.98108e-11	1.18095e-09
Cup000045g030652.1	1.24879	1.15363e-05	8.72025e-05	Cup000094g038883.A	-1.40801	2.91991e-07	3.24945e-06
Cup000001g000153.1	1.24675	5.83245e-07	6.07525e-06	Cup000168g042532.1	-1.40668	3.85093e-13	1.27745e-11
Cup000014g014149.1	1.24623	0.000488661	0.00236818	Cup000032g025195.A	-1.40646	3.40172e-07	3.73452e-06
Cup000003g002694.1	1.2447	0.00196902	0.00780597	Cup000001g000192.1	-1.4046	4.99136e-10	9.91037e-09
Cup000008g008681.1	1.24461	3.48956e-25	5.40202e-23	Cup000013g013641.1	-1.40044	0.000729451	0.00333241
Cup000043g029984.A	1.24135	4.93856e-09	8.04407e-08	Cup000002g002193.1	-1.39764	1.86637e-05	0.000134154
Cup000101g039478.1	1.24131	0.000167587	0.000931959	Cup000032g025131.1	-1.39417	1.12017e-11	2.97062e-10
Cup000027g022691.1	1.23918	3.66986e-09	6.1189e-08	Cup000061g034768.1	-1.39362	5.90118e-15	2.52504e-13
Cup000052g032818.1	1.23847	8.98864e-11	2.03269e-09	Cup000052g032747.1	-1.39274	1.40313e-06	1.35207e-05
Cup000030g024042.1	1.2371	0.0036342	0.013221	Cup000024g020752.1	-1.39262	0.000316846	0.00163012
Cup000108g040179.1	1.23701	6.05801e-08	7.95522e-07	Cup000054g033426.1	-1.39262	0.000759263	0.00345286
Cup000014g014165.1	1.23612	2.3641e-06	2.13847e-05	Cup000001g000337.1	-1.39162	2.03456e-07	2.34611e-06
Cup002808g046365.1	1.23544	0.00433931	0.0153378	Cup000016g015606.1	-1.38963	4.99843e-15	2.17295e-13
Cup000019g017885.1	1.23473	2.31839e-13	7.95396e-12	Cup000074g036764.1	-1.38885	0.000190071	0.00104148
Cup000017g016378.1	1.23373	3.47623e-10	7.12496e-09	Cup000015g015057.1	-1.38885	0.000683182	0.00315128
Cup000041g029294.1	1.23297	0.000242149	0.00129407	Cup000153g042059.1	-1.38825	1.75732e-06	1.65568e-05
Cup000009g009629.1	1.23251	7.91311e-13	2.52385e-11	Cup000044g030282.1	-1.38603	6.13477e-10	1.19318e-08
Cup000011g011412.1	1.23228	8.66156e-06	6.78982e-05	Cup000023g020447.1	-1.38591	0.000618615	0.00289198
Cup000051g032425.A	1.23139	6.01712e-21	5.64394e-19	Cup000037g027489.1	-1.38509	5.06872e-13	1.65684e-11
Cup000013g013793.1	1.23126	3.81729e-16	1.95917e-14	Cup000020g019084.1	-1.38477	0.000545316	0.0025913
Cup000049g032097.1	1.23125	1.31563e-17	8.37821e-16	Cup000019g017854.1	-1.38476	7.79397e-09	1.21943e-07
Cup000031g024898.1	1.22952	2.92418e-12	8.44604e-11	Cup000001g001014.1	-1.38153	2.89912e-13	9.805e-12
Cup000021g019491.1	1.22812	2.92757e-12	8.44604e-11	Cup000003g002662.1	-1.38148	4.13816e-20	3.41102e-18
Cup000044g030211.1	1.22545	3.30109e-06	2.87671e-05	Cup000017g016293.1	-1.37977	3.40861e-06	2.95822e-05
Cup000003g002585.1	1.22542	3.39035e-09	5.71289e-08	Cup000032g025359.1	-1.37944	4.6797e-09	7.67495e-08
Cup000002g001527.1	1.22501	1.09897e-07	1.34482e-06	Cup000029g023514.1	-1.37791	3.53891e-07	3.85274e-06
Cup000004g004662.A	1.22307	0.000280698	0.00146917	Cup000003g002985.1	-1.37679	2.86181e-05	0.000197148
Cup000013g013249.1	1.22255	2.76498e-17	1.66601e-15	Cup000032g025345.1	-1.37536	8.56097e-08	1.08389e-06
Cup000005g005466.1	1.22249	4.69571e-12	1.31487e-10	Cup000049g031996.A	-1.375	6.97166e-11	1.60517e-09
Cup000498g044757.A	1.22107	0.000377515	0.00188718	Cup000032g025439.1	-1.37025	7.14981e-05	0.000442442
Cup000051g032434.1	1.22098	5.99336e-11	1.3934e-09	Cup000008g008802.1	-1.36714	1.30234e-09	2.34385e-08
Cup000052g032946.1	1.21976	3.75733e-05	0.000251294	Cup000066g035745.1	-1.36584	5.02413e-09	8.16947e-08
Cup000047g031450.1	1.21381	3.08425e-05	0.000210616	Cup000012g012779.1	-1.36481	6.7187e-14	2.46971e-12
Cup000122g040774.1	1.21302	6.29141e-05	0.000395885	Cup000193g043186.1	-1.35901	3.72464e-06	3.20185e-05
Cup000060g034360.1	1.21275	1.36744e-10	3.01359e-09	Cup000004g003971.1	-1.35855	3.45064e-05	0.000232992
Cup000035g026515.1	1.21248	1.39257e-11	3.65737e-10	Cup000117g040502.1	-1.35588	8.05447e-16	3.93244e-14
Cup000006g006757.1	1.21098	3.01683e-05	0.000206706	Cup000009g009029.1	-1.35182	5.92945e-16	2.97896e-14
Cup000030g024136.1	1.21051	3.69625e-23	4.48283e-21	Cup000089g038236.1	-1.35062	6.37634e-23	7.58824e-21
Cup000019g017999.A	1.21014	2.36897e-21	2.3182e-19	Cup000024g021081.1	-1.35028	8.11518e-16	3.95195e-14
Cup000251g043780.1	1.20982	0.00404297	0.0144513	Cup000011g011480.1	-1.3502	1.59209e-13	5.57145e-12
Cup000002g001627.1	1.20875	1.46597e-11	3.82902e-10	Cup000038g027975.1	-1.349	8.66846e-05	0.000524821
Cup002538g046255.1	1.20843	0.000577825	0.00272538	Cup000104g039827.1	-1.34766	0.000412525	0.00203811
Cup000017g016337.1	1.20748	4.08002e-05	0.00027003	Cup000051g032440.1	-1.34713	0.000293468	0.00152759
Cup000034g026360.1	1.20687	0.000136755	0.000781263	Cup000040g028770.1	-1.34472	5.68283e-21	5.35677e-19
Cup000025g021750.1	1.20631	9.53456e-11	2.14595e-09	Cup000074g036641.1	-1.34462	8.63288e-06	6.77292e-05
Cup000031g024663.1	1.20612	5.40232e-13	1.74942e-11	Cup000030g024326.1	-1.34363	5.58318e-05	0.000356743
Cup000003g002932.1	1.2058	0.0020797	0.00816823	Cup000044g030385.1	-1.34355	5.67824e-05	0.000361241
Cup000025g021591.A	1.20507	2.04823e-15	9.32687e-14	Cup000005g005096.1	-1.34333	9.1158e-08	1.14646e-06
Cup000038g027961.1	1.2025	3.03327e-05	0.000207608	Cup000003g003134.1	-1.34309	0.000170949	0.000947612
Cup000143g041619.1	1.20159	0.00507962	0.017472	Cup000021g019439.1	-1.34303	4.45749e-07	4.77363e-06
Cup000018g017092.1	1.20128	9.74347e-25	1.4055e-22	Cup000006g006320.A	-1.34188	0.000365874	0.00183718
Cup000051g032547.1	1.20059	3.32474e-21	3.21352e-19	Cup000038g028076.1	-1.33956	2.08614e-16	1.11579e-14
Cup000002g001713.1	1.20042	6.52286e-18	4.34272e-16	Cup000002g001757.1	-1.33875	5.67213e-05	0.000361093
Cup000010g010798.1	1.19984	9.71826e-08	1.21339e-06	Cup000020g018800.A	-1.33833	2.01699e-06	1.86525e-05
Cup000038g028054.1	1.19809	7.89573e-23	9.22347e-21	Cup000028g023129.A	-1.33624	0.000361691	0.00182099
Cup000270g043947.1	1.19762	2.00557e-05	0.000143014	Cup000035g026847.1	-1.33316	1.62577e-16	8.74472e-15
Cup000003g002778.1	1.19666	0.00119123	0.00506639	Cup000004g004113.1	-1.33168	0.000235908	0.00126355
Cup000010g010211.1	1.19616	1.57641e-09	2.79743e-08	Cup000016g015819.1	-1.33126	1.51653e-06	1.44888e-05
Cup000093g038713.1	1.19608	1.46607e-06	1.40632e-05	Cup000001g000912.1	-1.33022	2.91958e-07	3.24945e-06
Cup000005g005644.A	1.19579	1.04751e-14	4.34528e-13	Cup000033g025685.1	-1.32889	1.87854e-09	3.29974e-08
Cup000044g030318.A	1.19409	2.03785e-15	9.30522e-14	Cup000005g005133.1	-1.32764	4.69587e-07	5.00359e-06
Cup000018g017563.1	1.19335	2.15496e-05	0.000152765	Cup000002g001588.1	-1.32683	6.02283e-12	1.65723e-10
Cup000005g005050.1	1.19333	4.48083e-05	0.0002938	Cup000031g024594.1	-1.32667	0.000113561	0.00066207
Cup000040g028823.1	1.19288	4.39148e-15	1.92669e-13	Cup000077g036973.1	-1.32575	7.76652e-06	6.17462e-05
Cup000016g015865.1	1.19076	0.000760306	0.00345595	Cup000032g025146.1	-1.32373	8.90164e-05	0.00053706
Cup000035g026571.1	1.19044	1.26517e-07	1.52276e-06	Cup000063g035045.1	-1.32295	8.42274e-09	1.31242e-07
Cup000066g035568.1	1.19006	4.14301e-15	1.82187e-13	Cup000032g025437.1	-1.32293	4.4151e-15	1.93259e-13
Cup000007g007600.1	1.1896	1.60287e-10	3.49602e-09	Cup000007g007317.1	-1.32009	0.00118234	0.00503193
Cup000024g020995.1	1.18584	3.30803e-10	6.79484e-09	Cup000061g034647.1	-1.31988	1.07775e-05	8.22171e-05
Cup000003g002664.1	1.18576	9.05689e-16	4.34389e-14	Cup002868g046386.1	-1.31916	0.000881047	0.00391505
Cup000035g026670.1	1.1837	4.77605e-14	1.83348e-12	Cup000086g037948.A	-1.31761	2.54625e-25	4.00687e-23
Cup000048g031801.1	1.18187	0.000222242	0.00119743	Cup000060g034430.1	-1.31726	4.76384e-08	6.40595e-07
Cup000010g010469.1	1.18011	4.37847e-09	7.21198e-08	Cup000104g039817.1	-1.31636	0.000524958	0.00251086
Cup000047g031524.1	1.17861	0.00584117	0.0195675	Cup000024g020821.1	-1.31296	1.07211e-08	1.63051e-07
Cup000009g009340.1	1.1774	8.6782e-10	1.63282e-08	Cup000085g037804.1	-1.31199	1.09426e-10	2.44838e-09
Cup000018g017597.1	1.17709	2.16186e-10	4.56869e-09	Cup000014g014113.1	-1.31057	4.26676e-17	2.4998e-15
Cup000091g038354.A	1.17645	2.46844e-05	0.000172863	Cup000042g029708.1	-1.31007	1.55696e-07	1.84137e-06
Cup000118g040565.1	1.17572	1.04266e-10	2.33844e-09	Cup000047g031564.1	-1.3085	2.92696e-06	2.59031e-05
Cup000028g023194.1	1.17561	2.68822e-20	2.28511e-18	Cup000012g012697.1	-1.30676	0.00016186	0.000905133
Cup000202g043334.1	1.17518	0.000331872	0.00169733	Cup000037g027282.1	-1.30468	2.34626e-10	4.92559e-09
Cup000039g028399.1	1.1745	2.5681e-15	1.15601e-13	Cup000012g012434.A	-1.29807	3.33166e-06	2.89937e-05
Cup000004g004333.1	1.17375	6.69617e-10	1.2879e-08	Cup000020g018566.1	-1.2941	0.00111811	0.00479935
Cup000117g040539.1	1.17369	1.10568e-05	8.41124e-05	Cup000022g020110.1	-1.29181	4.57253e-05	0.000299195
Cup000005g005324.1	1.17368	3.27839e-23	4.05212e-21	Cup000019g017788.1	-1.29101	3.79864e-10	7.68649e-09
Cup000045g030615.1	1.17265	5.20393e-19	3.85556e-17	Cup002497g046241.1	-1.28989	0.00144823	0.00598704
Cup000023g020511.1	1.1725	0.00151274	0.0062118	Cup000005g005529.1	-1.28817	3.02426e-17	1.79953e-15
Cup000120g040667.1	1.17214	3.31678e-05	0.000225071	Cup000040g028798.1	-1.28796	4.69236e-06	3.92562e-05
Cup000027g022724.1	1.17208	6.48025e-05	0.000405223	Cup000026g022348.1	-1.28705	0.000465059	0.00226823
Cup000019g017886.1	1.17033	3.46922e-14	1.34615e-12	Cup000058g034143.1	-1.28588	2.40877e-11	5.99547e-10
Cup000033g026018.1	1.16914	1.3583e-07	1.62459e-06	Cup000054g033239.A	-1.28564	2.08655e-05	0.000148191
Cup000016g015931.1	1.16784	3.83685e-20	3.17641e-18	Cup000009g009906.1	-1.28373	3.16133e-06	2.7714e-05
Cup000041g029001.1	1.16725	2.15273e-09	3.75024e-08	Cup000032g025436.1	-1.28196	2.04402e-12	6.04351e-11
Cup000013g013668.1	1.16721	1.17535e-18	8.50944e-17	Cup000043g030022.1	-1.28179	2.38358e-06	2.15405e-05
Cup000013g013563.1	1.16689	0.00184589	0.00738239	Cup000092g038616.1	-1.28147	1.69794e-15	7.80931e-14
Cup000062g034912.1	1.1667	4.85903e-11	1.15363e-09	Cup000024g020774.1	-1.28107	4.4989e-06	3.78205e-05
Cup000035g026967.1	1.16667	9.56377e-10	1.77563e-08	Cup000058g034158.A	-1.28074	2.35653e-07	2.6707e-06
Cup000060g034379.1	1.16621	1.12841e-09	2.06995e-08	Cup000077g036995.1	-1.28002	0.000519455	0.00248829
Cup000019g017935.1	1.16586	0.000909123	0.00402105	Cup000027g022532.1	-1.27929	0.000844452	0.00377535
Cup000015g015142.A	1.16573	2.5853e-05	0.000179857	Cup000037g027467.1	-1.2791	2.13399e-24	2.98775e-22
Cup000022g020012.1	1.1634	6.07858e-05	0.000384271	Cup000060g034400.1	-1.27849	3.45203e-07	3.77325e-06
Cup000029g023403.1	1.16296	8.3884e-06	6.59742e-05	Cup000015g015240.1	-1.27564	8.87135e-06	6.93714e-05
Cup000062g034963.1	1.16288	0.000422511	0.0020842	Cup000010g010909.1	-1.275	0.000302767	0.00156615
Cup000048g031890.A	1.16142	2.26451e-06	2.05718e-05	Cup000065g035448.1	-1.27312	3.75601e-18	2.58189e-16
Cup002059g046071.1	1.16126	2.90585e-05	0.000199749	Cup000040g028708.1	-1.27282	6.47982e-05	0.000405223
Cup000009g009188.1	1.16048	6.25032e-05	0.00039395	Cup000014g014553.1	-1.27259	0.00154871	0.00634443
Cup000011g011251.1	1.15937	1.16996e-09	2.13792e-08	Cup000004g004585.1	-1.26901	8.54872e-14	3.0946e-12
Cup000020g018512.A	1.15892	3.95602e-06	3.37523e-05	Cup000004g004637.1	-1.26833	2.42203e-07	2.73534e-06
Cup000197g043286.1	1.15831	3.22585e-07	3.56078e-06	Cup000003g003226.1	-1.26561	1.31204e-16	7.26235e-15
Cup000021g019204.1	1.15649	2.42218e-14	9.58851e-13	Cup000027g022709.1	-1.2654	0.00129216	0.00543016
Cup000051g032562.1	1.15531	1.01299e-05	7.80587e-05	Cup000073g036584.1	-1.26493	1.63179e-05	0.000119228
Cup000034g026188.1	1.15516	1.7253e-08	2.52121e-07	Cup000042g029749.1	-1.26433	5.53303e-06	4.55292e-05
Cup000021g019275.A	1.15453	1.9877e-12	5.89529e-11	Cup000008g008345.1	-1.26392	7.46425e-10	1.42412e-08
Cup000009g009281.1	1.15411	5.86146e-06	4.80035e-05	Cup000008g008672.1	-1.26295	0.00297437	0.0111399
Cup000053g033028.1	1.15388	0.000200081	0.00109037	Cup000058g034090.1	-1.25899	1.68651e-11	4.32206e-10
Cup000042g029726.1	1.15358	6.03419e-10	1.17482e-08	Cup000003g002637.1	-1.25885	1.16703e-18	8.48144e-17
Cup000108g040188.1	1.15357	9.15115e-05	0.000550023	Cup000013g013882.1	-1.25882	5.04642e-05	0.000327501
Cup000134g041263.1	1.15118	0.00332896	0.0122842	Cup000039g028266.1	-1.25872	0.000537081	0.00255984
Cup000038g027635.1	1.15115	8.79232e-10	1.64616e-08	Cup000017g016416.1	-1.25864	0.000237893	0.00127275
Cup000009g009025.1	1.15069	2.04293e-05	0.000145364	Cup000018g017277.1	-1.25684	3.09566e-09	5.23951e-08
Cup000001g001162.1	1.14988	2.03848e-10	4.33684e-09	Cup000065g035460.1	-1.25654	3.68283e-05	0.000246918
Cup000003g002718.1	1.14975	2.08461e-18	1.48109e-16	Cup000051g032627.1	-1.25448	8.89649e-07	8.94865e-06
Cup000032g025322.1	1.1493	6.57621e-11	1.51963e-09	Cup000021g019418.1	-1.25417	1.13854e-08	1.72328e-07
Cup000060g034495.1	1.14845	4.7615e-06	3.97822e-05	Cup000052g032876.1	-1.25384	4.09002e-06	3.47737e-05
Cup000017g016895.1	1.14768	2.61061e-28	5.52319e-26	Cup000044g030225.1	-1.2536	4.39043e-10	8.78133e-09
Cup000025g021623.1	1.14731	3.94229e-17	2.324e-15	Cup000026g022353.1	-1.25332	1.93847e-34	6.15172e-32
Cup000049g032132.1	1.14701	4.73574e-09	7.76018e-08	Cup000050g032204.1	-1.25154	0.000692719	0.00318678
Cup000024g020714.1	1.14681	1.41904e-05	0.000105177	Cup000025g021668.1	-1.25039	1.04255e-07	1.28462e-06
Cup000011g012006.1	1.14545	0.000893938	0.00396494	Cup000014g014526.1	-1.24878	0.00051182	0.00245914
Cup000054g033388.1	1.14442	0.00104102	0.00451472	Cup000008g008313.1	-1.24865	1.24987e-08	1.87539e-07
Cup000038g027928.1	1.14352	5.59861e-17	3.22064e-15	Cup000001g000522.1	-1.24853	0.00208801	0.00819581
Cup000005g005617.1	1.14183	8.67401e-10	1.63282e-08	Cup000003g003215.1	-1.24842	3.16078e-13	1.06145e-11
Cup000008g008654.1	1.14067	3.66898e-06	3.164e-05	Cup000037g027283.A	-1.24835	0.000338036	0.00172376
Cup000020g018884.1	1.14004	0.00024864	0.00132355	Cup000042g029738.1	-1.24805	9.35585e-10	1.7431e-08
Cup000020g018802.1	1.13847	1.26857e-17	8.10566e-16	Cup000003g002852.1	-1.24725	0.000299628	0.00155244
Cup000120g040662.1	1.13821	4.46596e-14	1.72488e-12	Cup000180g042926.1	-1.24614	2.06105e-05	0.000146489
Cup000011g011732.1	1.13814	9.18993e-07	9.20008e-06	Cup000009g009696.A	-1.24597	1.06365e-06	1.04829e-05
Cup000009g009655.1	1.13781	6.93708e-08	8.98564e-07	Cup000024g020655.1	-1.24559	4.22382e-06	3.57607e-05
Cup000175g042803.1	1.13707	1.18934e-07	1.44335e-06	Cup000075g036813.1	-1.2402	0.00418011	0.014869
Cup000007g008046.A	1.13665	5.78681e-20	4.66893e-18	Cup000008g008600.1	-1.23989	8.18654e-08	1.0392e-06
Cup000025g021624.1	1.13607	1.97178e-15	9.02515e-14	Cup000030g024358.1	-1.2379	0.000159544	0.000895315
Cup000023g020453.1	1.13514	3.54681e-11	8.5922e-10	Cup000018g017262.1	-1.23737	5.6296e-07	5.88327e-06
Cup000052g032987.A	1.1351	0.00268163	0.0101959	Cup000011g011337.1	-1.23563	2.95642e-09	5.03968e-08
Cup000026g022007.1	1.13464	1.13307e-10	2.52927e-09	Cup000024g020807.1	-1.23558	2.5615e-09	4.39797e-08
Cup000046g031257.1	1.1336	0.00284587	0.010724	Cup000097g039159.A	-1.23535	5.67589e-13	1.83488e-11
Cup000154g042164.1	1.13278	0.000396714	0.00196817	Cup000009g010097.A	-1.23451	1.92275e-18	1.38155e-16
Cup000034g026376.1	1.13261	1.2119e-05	9.10645e-05	Cup000061g034771.1	-1.23439	0.00011513	0.000668556
Cup000007g007788.1	1.13208	2.77886e-14	1.09097e-12	Cup003989g046599.1	-1.23211	4.62133e-05	0.000301662
Cup000124g040851.1	1.13159	0.00126546	0.00533398	Cup000007g007293.1	-1.23201	7.07788e-10	1.35447e-08
Cup000053g033056.1	1.13152	1.68243e-05	0.000122552	Cup000012g012729.1	-1.23164	0.000659425	0.00305427
Cup000031g024618.1	1.13116	7.93619e-06	6.29113e-05	Cup000033g025875.1	-1.23107	6.80163e-19	5.01976e-17
Cup000001g000268.1	1.13115	2.88413e-11	7.08604e-10	Cup000016g016039.1	-1.22943	5.44042e-11	1.27575e-09
Cup000091g038448.1	1.13079	2.23782e-12	6.55828e-11	Cup000032g025341.1	-1.2281	1.46536e-08	2.16799e-07
Cup000015g014941.1	1.1303	1.18844e-12	3.66759e-11	Cup000011g011705.1	-1.22774	8.77438e-10	1.64442e-08
Cup000012g012784.1	1.13008	4.29757e-17	2.51012e-15	Cup000027g022578.1	-1.22774	3.14127e-08	4.35637e-07
Cup000041g029284.1	1.12926	1.79378e-11	4.57846e-10	Cup000026g022293.1	-1.22682	0.00115206	0.00491847
Cup000009g009283.1	1.12794	2.58579e-06	2.32355e-05	Cup000018g017167.1	-1.22668	1.49446e-06	1.43067e-05
Cup000048g031834.1	1.12772	8.56385e-07	8.64146e-06	Cup000024g020875.1	-1.22546	0.000283142	0.00148072
Cup000002g001547.1	1.1274	0.00119763	0.00509131	Cup000028g023239.1	-1.22412	0.00400762	0.014346
Cup000008g008298.1	1.12714	2.692e-05	0.00018653	Cup000023g020262.1	-1.22408	5.80282e-11	1.3524e-09
Cup000018g017046.1	1.12684	1.29118e-10	2.85877e-09	Cup000016g015995.1	-1.22399	0.00472524	0.0164786
Cup000046g031039.1	1.12587	6.35387e-25	9.3786e-23	Cup000044g030281.1	-1.22258	4.65551e-15	2.03315e-13
Cup000056g033897.1	1.12472	1.38321e-16	7.59011e-15	Cup000005g005732.1	-1.2219	6.46756e-12	1.76938e-10
Cup000012g012433.1	1.12452	0.0049397	0.0170919	Cup000009g009819.1	-1.21879	6.30122e-14	2.33427e-12
Cup000022g019650.1	1.12433	0.00492354	0.0170422	Cup000013g013652.1	-1.21746	3.6673e-08	5.04181e-07
Cup000021g019208.1	1.12335	2.69391e-13	9.15976e-12	Cup000048g031624.A	-1.21433	1.49521e-07	1.77405e-06
Cup000010g010980.1	1.12301	1.74849e-12	5.243e-11	Cup000061g034663.1	-1.21431	1.61033e-20	1.43282e-18
Cup000019g017783.1	1.12248	1.92727e-08	2.79279e-07	Cup000017g016677.1	-1.21167	6.8378e-07	7.03016e-06
Cup000018g017442.1	1.12219	9.06241e-07	9.09154e-06	Cup000072g036466.1	-1.21036	0.005051	0.0174043
Cup000098g039234.1	1.12184	5.12392e-11	1.21198e-09	Cup000069g036089.1	-1.20704	3.22576e-14	1.25864e-12
Cup000029g023459.1	1.12154	5.50826e-14	2.06869e-12	Cup000019g017752.A	-1.20658	3.70327e-06	3.18924e-05
Cup000096g039078.1	1.12111	5.4236e-14	2.04497e-12	Cup000066g035575.1	-1.20531	4.79409e-11	1.13963e-09
Cup000016g015998.1	1.12049	8.44508e-05	0.000513091	Cup000003g002768.1	-1.20416	7.09882e-08	9.15776e-07
Cup000023g020464.1	1.11932	5.20518e-12	1.44689e-10	Cup000044g030174.1	-1.20414	3.05337e-07	3.38609e-06
Cup000002g002055.1	1.11918	1.11113e-13	3.96941e-12	Cup000035g026746.1	-1.20365	3.90881e-07	4.22885e-06
Cup000103g039672.1	1.11737	1.84329e-06	1.72472e-05	Cup000015g015045.1	-1.20241	0.000942419	0.00414808
Cup000003g003344.1	1.11673	2.21564e-13	7.62894e-12	Cup000010g011069.1	-1.20097	5.15345e-05	0.000333198
Cup000001g001217.1	1.11643	1.64587e-18	1.18708e-16	Cup000008g008305.1	-1.20007	6.3952e-09	1.02213e-07
Cup000023g020345.1	1.11598	3.47284e-09	5.84155e-08	Cup000011g011417.1	-1.19963	0.000459982	0.0022475
Cup000009g009352.1	1.11568	3.39358e-10	6.96306e-09	Cup000020g018885.1	-1.19858	1.39238e-13	4.9188e-12
Cup000004g004355.1	1.11553	2.06584e-07	2.37678e-06	Cup000001g001447.1	-1.19626	2.43887e-05	0.000170981
Cup000018g017062.1	1.11548	0.00085208	0.0038032	Cup000008g008082.1	-1.19534	2.84409e-07	3.17249e-06
Cup000025g021341.1	1.11502	2.68886e-12	7.80465e-11	Cup000023g020317.1	-1.19478	0.0024724	0.00950283
Cup000003g002870.1	1.11306	6.64636e-10	1.27961e-08	Cup000042g029693.1	-1.1941	1.42306e-05	0.000105434
Cup000021g019236.1	1.11304	9.51888e-13	2.99585e-11	Cup000008g008550.1	-1.19295	2.26758e-11	5.68117e-10
Cup000005g005912.A	1.1122	1.34309e-07	1.61044e-06	Cup000039g028395.1	-1.19229	5.20198e-08	6.94606e-07
Cup000075g036844.1	1.11093	6.58682e-23	7.79004e-21	Cup000024g021086.1	-1.1912	0.00172488	0.00697018
Cup000015g015102.1	1.10992	1.33247e-09	2.39129e-08	Cup000049g032027.1	-1.19095	6.66937e-07	6.87184e-06
Cup000011g011855.1	1.10686	0.000111912	0.000653653	Cup000138g041415.1	-1.19013	1.67637e-13	5.81415e-12
Cup000040g028604.1	1.10638	1.86102e-10	3.99501e-09	Cup000007g007051.1	-1.18852	0.0054716	0.0185448
Cup000002g001728.A	1.10434	3.47661e-05	0.000234413	Cup000003g003199.1	-1.18674	3.04588e-09	5.17364e-08
Cup000005g005011.1	1.10389	0.00270521	0.010265	Cup000051g032438.1	-1.18657	2.67203e-06	2.39314e-05
Cup000091g038341.1	1.10363	2.62276e-08	3.69926e-07	Cup000919g045377.1	-1.18632	0.000362695	0.00182496
Cup000006g006108.A	1.10339	6.55536e-13	2.10846e-11	Cup000003g003418.1	-1.1859	6.30142e-05	0.000396253
Cup000103g039600.1	1.10331	7.51133e-11	1.71696e-09	Cup000097g039194.1	-1.18573	0.00013001	0.000746088
Cup000024g021238.1	1.10234	0.00464082	0.0162437	Cup000001g000443.1	-1.18217	0.000360723	0.00181755
Cup000004g004466.1	1.10231	0.00229876	0.00892007	Cup000006g006040.1	-1.17853	8.93542e-07	8.97833e-06
Cup000001g001068.1	1.10198	7.61718e-14	2.77321e-12	Cup000007g007227.1	-1.17825	0.00270791	0.0102714
Cup000085g037773.1	1.10184	1.59784e-17	9.94261e-16	Cup000033g025613.1	-1.17821	0.00107552	0.0046448
Cup000002g002002.1	1.10136	0.000428559	0.00210912	Cup000011g011175.1	-1.17727	3.02011e-16	1.5712e-14
Cup000016g015594.1	1.10103	0.000676795	0.0031249	Cup000026g022258.1	-1.17718	1.72984e-06	1.63382e-05
Cup000009g009610.1	1.10101	5.51166e-20	4.46585e-18	Cup000063g035092.1	-1.17714	7.5047e-10	1.4304e-08
Cup000290g044057.A	1.10031	3.88809e-06	3.32733e-05	Cup000040g028768.1	-1.17503	0.00100544	0.00438591
Cup000025g021349.1	1.09937	2.72757e-09	4.66209e-08	Cup000176g042869.A	-1.17501	0.00110199	0.00474193
Cup000012g012661.1	1.0972	8.89892e-15	3.74877e-13	Cup000038g027694.1	-1.17496	8.11042e-13	2.57384e-11
Cup000030g024439.1	1.0964	2.02099e-06	1.86805e-05	Cup000032g025070.1	-1.17457	1.1575e-08	1.74921e-07
Cup000008g008534.1	1.09508	4.2443e-07	4.56586e-06	Cup000046g031310.1	-1.1744	0.00156568	0.00640261
Cup000091g038410.1	1.09366	1.22374e-12	3.75825e-11	Cup000044g030480.1	-1.17437	0.000971675	0.00425815
Cup000045g030848.1	1.09285	2.56259e-08	3.62513e-07	Cup000025g021637.1	-1.17419	1.75361e-06	1.653e-05
Cup000140g041470.1	1.09246	0.00363283	0.0132186	Cup000026g022253.1	-1.1735	6.61053e-13	2.12262e-11
Cup000159g042280.1	1.09239	8.79194e-12	2.35453e-10	Cup000024g021119.1	-1.17104	3.26436e-09	5.51523e-08
Cup000008g008759.1	1.09214	3.93072e-09	6.51958e-08	Cup000039g028221.1	-1.16867	1.22904e-13	4.36606e-12
Cup000100g039399.A	1.09176	0.000122822	0.000709115	Cup000001g001019.1	-1.16779	1.07321e-08	1.63089e-07
Cup000021g019106.1	1.0916	1.79886e-06	1.68896e-05	Cup000019g017932.1	-1.16586	2.25397e-17	1.37557e-15
Cup000013g013533.A	1.09006	5.64612e-06	4.64196e-05	Cup000107g040079.1	-1.16549	2.36376e-16	1.25722e-14
Cup000013g013015.1	1.08905	3.79611e-10	7.68649e-09	Cup000008g008344.A	-1.16485	4.17468e-05	0.000276103
Cup000022g019708.1	1.08901	0.00877094	0.0275726	Cup000039g028475.A	-1.16462	7.20665e-05	0.000445236
Cup000024g020661.1	1.08893	2.80869e-16	1.47329e-14	Cup000030g023938.1	-1.16423	2.98917e-11	7.33463e-10
Cup000040g028881.1	1.08868	2.85717e-08	4.00025e-07	Cup000001g000084.1	-1.16363	1.42985e-06	1.37504e-05
Cup000009g009218.1	1.08791	6.25665e-27	1.19133e-24	Cup000032g025188.1	-1.16266	1.91214e-11	4.84808e-10
Cup000147g041864.1	1.08791	3.5578e-05	0.000239463	Cup000052g032767.1	-1.16266	3.09736e-13	1.04199e-11
Cup000017g016300.1	1.08762	0.00560423	0.0189269	Cup000028g023187.1	-1.16068	8.0669e-13	2.56431e-11
Cup000086g037993.1	1.08527	5.78072e-15	2.48467e-13	Cup000007g007955.A	-1.16032	4.71041e-05	0.000307055
Cup000009g009742.1	1.08516	1.43555e-19	1.10219e-17	Cup000013g013055.1	-1.15877	1.52808e-11	3.97489e-10
Cup000010g010192.1	1.08506	9.31653e-05	0.000558552	Cup000011g011804.1	-1.15832	9.88697e-07	9.8102e-06
Cup000007g007106.1	1.08431	0.000276105	0.0014483	Cup000085g037809.1	-1.15795	1.54813e-07	1.83207e-06
Cup000057g033942.1	1.0841	7.18257e-14	2.61999e-12	Cup000438g044566.1	-1.15759	0.000464734	0.00226786
Cup000013g013076.1	1.08375	4.86085e-08	6.52259e-07	Cup000001g000047.1	-1.1571	6.20235e-08	8.12975e-07
Cup000102g039562.1	1.08337	2.05239e-15	9.32687e-14	Cup000046g031038.1	-1.15552	0.000501801	0.00241771
Cup000033g025894.1	1.08328	7.56847e-07	7.70237e-06	Cup000053g033054.1	-1.15446	1.43592e-17	9.04329e-16
Cup000043g030034.1	1.08291	2.19863e-15	9.94395e-14	Cup000006g006095.1	-1.15347	1.81976e-05	0.000131347
Cup000130g041048.A	1.08283	3.34327e-05	0.000226707	Cup000007g007775.1	-1.1531	1.71471e-07	2.01417e-06
Cup000010g010438.1	1.0821	1.04742e-08	1.59949e-07	Cup000001g000138.1	-1.15275	2.71212e-08	3.8132e-07
Cup000083g037456.1	1.08207	4.83993e-14	1.85166e-12	Cup000005g004886.1	-1.15055	9.85005e-06	7.60871e-05
Cup000055g033559.1	1.0799	4.3162e-18	2.92472e-16	Cup000007g007036.1	-1.15046	1.29318e-10	2.85987e-09
Cup000005g005557.1	1.07959	2.05896e-09	3.59017e-08	Cup000002g002266.1	-1.14952	6.74974e-05	0.000420006
Cup000009g009002.1	1.07889	4.32081e-10	8.66027e-09	Cup000041g029330.1	-1.14941	0.000192449	0.00105269
Cup000035g026675.1	1.07779	0.00839002	0.0265241	Cup000032g025397.1	-1.14851	6.36729e-10	1.23086e-08
Cup000114g040369.1	1.07721	8.01492e-06	6.34825e-05	Cup000004g003690.1	-1.14808	0.00431636	0.0152822
Cup000008g008062.1	1.07651	3.45713e-05	0.000233347	Cup000011g011379.A	-1.14752	0.00010213	0.000604495
Cup000042g029494.1	1.07569	4.39228e-11	1.05067e-09	Cup000144g041744.1	-1.14611	1.05369e-12	3.27632e-11
Cup000018g017539.1	1.07515	3.47088e-08	4.7995e-07	Cup000013g013220.1	-1.14605	1.58911e-08	2.34015e-07
Cup000021g019470.1	1.07327	3.93809e-06	3.36558e-05	Cup000006g006358.1	-1.14408	5.64117e-11	1.3212e-09
Cup000025g021319.1	1.07326	0.000247224	0.00131675	Cup000031g024579.1	-1.14284	9.48945e-08	1.18874e-06
Cup000038g028033.1	1.07278	0.00538811	0.0183369	Cup000016g015908.1	-1.14231	7.07165e-10	1.35447e-08
Cup000053g033039.1	1.07205	1.79816e-05	0.000130067	Cup000206g043377.1	-1.1422	0.00383444	0.0138437
Cup000040g028547.1	1.07184	4.67331e-07	4.98513e-06	Cup000018g017554.1	-1.1422	6.08862e-06	4.95442e-05
Cup000054g033297.1	1.07135	6.54534e-13	2.10846e-11	Cup000028g022886.1	-1.14151	0.00112234	0.00481427
Cup000017g016272.1	1.07039	3.70844e-13	1.23233e-11	Cup000045g030721.1	-1.14137	0.000365088	0.00183421
Cup000001g000414.1	1.07014	1.75827e-07	2.05899e-06	Cup000009g009827.1	-1.14133	1.14785e-12	3.55386e-11
Cup000186g043077.1	1.06768	7.05412e-08	9.10627e-07	Cup000026g021991.1	-1.14102	0.00713383	0.023113
Cup000008g008702.1	1.06708	2.131e-15	9.66102e-14	Cup000004g003696.1	-1.14067	8.78642e-05	0.000531287
Cup000024g021120.1	1.06688	9.89173e-08	1.23265e-06	Cup000032g025073.1	-1.14055	5.67458e-15	2.45011e-13
Cup000050g032273.1	1.06652	0.000261226	0.00138205	Cup000031g024708.1	-1.14011	1.84849e-07	2.15422e-06
Cup000057g033950.1	1.06529	1.00172e-14	4.18284e-13	Cup000010g010455.1	-1.13944	2.85161e-12	8.2519e-11
Cup000007g007591.1	1.06508	1.25351e-13	4.4447e-12	Cup000063g035082.1	-1.13938	3.26993e-13	1.09618e-11
Cup000005g005545.1	1.06477	1.64284e-11	4.23867e-10	Cup000002g001594.1	-1.13705	2.53202e-05	0.000176926
Cup000003g002945.1	1.06445	0.00106094	0.00458766	Cup000001g000136.1	-1.13602	1.34871e-10	2.97576e-09
Cup000077g036949.1	1.06258	5.28255e-05	0.000340044	Cup000022g019881.1	-1.13587	8.92542e-06	6.96898e-05
Cup000006g006245.1	1.0624	0.00103066	0.00448054	Cup000014g014218.1	-1.13475	0.000288194	0.00150343
Cup000083g037437.1	1.0609	0.00130783	0.00548995	Cup000006g006070.1	-1.13462	7.33297e-07	7.49877e-06
Cup000536g044819.1	1.06084	0.00183334	0.00733683	Cup000043g029869.A	-1.13355	0.00689712	0.0224877
Cup000018g017253.1	1.05986	1.45627e-12	4.43662e-11	Cup000026g021898.1	-1.13323	3.10258e-11	7.59334e-10
Cup000026g021924.1	1.05923	0.00132109	0.00553425	Cup000002g002142.1	-1.13319	3.95572e-12	1.12085e-10
Cup000038g027690.1	1.05922	0.00606613	0.0201823	Cup000013g013518.A	-1.12986	0.000802457	0.00361235
Cup000006g006639.1	1.05763	1.33238e-12	4.07219e-11	Cup000002g002445.A	-1.12972	0.00558446	0.0188769
Cup000003g003234.1	1.05659	1.87999e-07	2.18383e-06	Cup000028g022896.1	-1.12935	5.37543e-08	7.16762e-07
Cup000056g033800.1	1.05651	3.51907e-07	3.83483e-06	Cup000013g013680.1	-1.12915	0.0013944	0.00579837
Cup000003g002709.1	1.0562	2.76808e-12	8.02238e-11	Cup000271g043964.1	-1.12764	0.000384514	0.00191764
Cup000028g023231.1	1.05554	5.87742e-09	9.44405e-08	Cup000010g010419.1	-1.12729	1.78898e-05	0.000129472
Cup000013g013183.1	1.05546	1.24398e-06	1.21097e-05	Cup000014g014360.1	-1.12692	1.34879e-08	2.01114e-07
Cup000037g027272.1	1.05484	3.1969e-07	3.53497e-06	Cup000038g028061.1	-1.12575	6.65846e-05	0.000414868
Cup000017g016335.A	1.05428	4.68199e-14	1.80101e-12	Cup000070g036211.1	-1.12573	0.00219999	0.00857349
Cup000206g043382.1	1.05422	2.02961e-11	5.11865e-10	Cup000103g039612.1	-1.12456	3.65826e-08	5.03301e-07
Cup000050g032210.1	1.0535	1.14344e-14	4.69231e-13	Cup000029g023675.A	-1.12323	3.35591e-06	2.91647e-05
Cup000038g027722.1	1.05321	3.64655e-07	3.96087e-06	Cup000051g032676.A	-1.12008	0.000150042	0.000848766
Cup000046g031278.1	1.05275	1.41447e-05	0.000104879	Cup000024g020831.1	-1.11993	1.80634e-07	2.1088e-06
Cup000071g036370.1	1.05239	8.19823e-16	3.97207e-14	Cup000033g025929.1	-1.11942	0.0015092	0.00619857
Cup000016g015477.1	1.0512	8.89923e-08	1.12219e-06	Cup000011g011489.1	-1.11843	5.8264e-07	6.07228e-06
Cup000010g011061.A	1.051	9.5219e-19	6.97332e-17	Cup000010g010804.1	-1.11668	2.86804e-08	4.01252e-07
Cup000019g018136.1	1.04974	1.21423e-07	1.46982e-06	Cup000144g041712.1	-1.11585	1.99687e-09	3.48944e-08
Cup000044g030168.1	1.04971	1.08216e-20	9.81206e-19	Cup000067g035944.1	-1.11574	0.000200695	0.00109278
Cup000043g030031.1	1.04892	1.33973e-09	2.40205e-08	Cup000021g019165.1	-1.11495	0.000157594	0.000886224
Cup000007g007561.1	1.04802	4.46003e-06	3.75269e-05	Cup000022g019648.1	-1.11448	9.01017e-17	5.10603e-15
Cup000007g007229.1	1.04688	2.64059e-13	8.99452e-12	Cup000030g024036.1	-1.11446	6.54403e-10	1.26246e-08
Cup000013g013305.1	1.04678	7.54331e-08	9.67219e-07	Cup000026g021940.1	-1.11391	3.44345e-05	0.000232589
Cup000072g036497.1	1.04641	5.50909e-08	7.29983e-07	Cup000013g013656.1	-1.1132	2.9736e-17	1.77493e-15
Cup000004g004328.1	1.04598	2.02175e-11	5.10559e-10	Cup000161g042315.1	-1.11303	0.00557673	0.0188575
Cup000049g032065.1	1.04591	1.31573e-07	1.57963e-06	Cup000019g017810.1	-1.11287	5.31337e-10	1.04516e-08
Cup000030g024292.1	1.04575	3.20799e-15	1.42385e-13	Cup000032g025134.1	-1.11279	8.26827e-08	1.04888e-06
Cup000008g008109.1	1.04549	1.80149e-06	1.69059e-05	Cup000039g028277.1	-1.11162	6.34259e-05	0.000398316
Cup000001g000057.1	1.04496	7.46046e-08	9.57887e-07	Cup000007g007823.1	-1.11162	8.6093e-07	8.68271e-06
Cup000083g037529.1	1.04407	1.48326e-12	4.50444e-11	Cup000007g007683.1	-1.10995	4.88645e-09	7.98084e-08
Cup000014g014798.1	1.04367	4.84955e-16	2.47561e-14	Cup000006g006186.A	-1.1095	0.0065564	0.0215651
Cup000018g017530.1	1.04349	0.00241278	0.00930936	Cup000127g040936.1	-1.10854	5.91727e-06	4.83773e-05
Cup000031g024763.A	1.04323	2.05753e-12	6.07403e-11	Cup000004g003837.1	-1.10846	9.91753e-05	0.000589203
Cup000036g027211.A	1.04286	2.60188e-15	1.1657e-13	Cup000007g007813.1	-1.10799	0.00310434	0.011572
Cup000014g014796.1	1.04139	7.75631e-16	3.80639e-14	Cup000009g009816.1	-1.10769	7.67024e-08	9.81512e-07
Cup000010g010288.1	1.04127	2.33475e-09	4.04882e-08	Cup000018g017118.1	-1.10706	0.0044285	0.015626
Cup000010g010191.1	1.04039	2.02702e-06	1.8718e-05	Cup000039g028439.1	-1.10612	8.29942e-07	8.39688e-06
Cup000016g015937.1	1.03982	2.55603e-11	6.32893e-10	Cup000009g009705.1	-1.10598	1.2922e-06	1.25279e-05
Cup000124g040856.1	1.03801	1.39519e-08	2.0706e-07	Cup000007g007148.1	-1.10583	1.18346e-06	1.15857e-05
Cup000125g040880.1	1.03754	0.0108012	0.0327545	Cup000060g034346.1	-1.10549	4.65727e-06	3.90141e-05
Cup000038g027710.1	1.03703	0.00282252	0.0106465	Cup000005g005852.1	-1.10443	3.75723e-11	9.05588e-10
Cup000010g010307.A	1.0367	2.24609e-07	2.56248e-06	Cup000021g019117.1	-1.10441	0.00462317	0.0162042
Cup000013g013120.1	1.03635	3.54756e-06	3.06762e-05	Cup000016g015449.1	-1.10399	0.000465848	0.0022715
Cup000022g019784.1	1.03627	1.67794e-09	2.96655e-08	Cup000164g042450.1	-1.10298	1.43719e-14	5.81008e-13
Cup000130g041062.1	1.03522	1.02041e-12	3.1852e-11	Cup000009g009274.1	-1.10208	0.000687495	0.00316887
Cup000017g016805.1	1.03411	0.0051347	0.0176416	Cup000002g002053.A	-1.10193	2.74962e-16	1.44628e-14
Cup000011g012032.A	1.03369	2.03549e-07	2.34611e-06	Cup000020g018801.A	-1.10168	0.000129124	0.000742121
Cup000330g044227.1	1.03335	0.000253994	0.00134753	Cup000101g039487.1	-1.10076	0.00312294	0.0116345
Cup000015g015235.1	1.0331	2.73238e-08	3.83399e-07	Cup000061g034667.1	-1.10018	7.0144e-12	1.91075e-10
Cup000013g013000.1	1.03215	0.00613843	0.0203805	Cup000010g010456.1	-1.09904	2.68376e-12	7.80175e-11
Cup000016g015589.1	1.03186	0.00734948	0.0237068	Cup000011g011966.1	-1.09731	1.50144e-12	4.55236e-11
Cup000058g034157.1	1.0308	1.58272e-12	4.77601e-11	Cup000008g008125.1	-1.09673	1.0677e-08	1.62511e-07
Cup000003g003416.A	1.03071	0.00258506	0.00987998	Cup000011g011288.1	-1.09631	0.000110526	0.000646549
Cup000044g030404.1	1.03062	8.08813e-11	1.83998e-09	Cup000001g000139.1	-1.09593	3.82111e-06	3.2759e-05
Cup000018g017487.1	1.03039	4.99921e-07	5.29127e-06	Cup000011g011938.1	-1.09497	0.000275838	0.0014483
Cup000097g039192.1	1.03031	1.65495e-08	2.4296e-07	Cup000011g011226.1	-1.09481	0.000548305	0.00260356
Cup000046g031095.1	1.03012	4.82709e-06	4.02694e-05	Cup000043g030046.1	-1.0941	2.83107e-07	3.16166e-06
Cup000034g026222.1	1.02977	0.000299902	0.00155301	Cup000016g015644.1	-1.09392	3.32458e-06	2.89586e-05
Cup000010g010661.1	1.02906	6.33685e-20	5.06974e-18	Cup000040g028607.1	-1.09241	3.60869e-20	3.00057e-18
Cup000033g025873.A	1.02864	1.15873e-07	1.4107e-06	Cup000032g025343.A	-1.09143	0.00102181	0.00444917
Cup000013g013388.1	1.02864	6.08271e-16	3.04792e-14	Cup000029g023801.1	-1.09123	1.63572e-13	5.69391e-12
Cup000094g038824.1	1.02835	5.56597e-07	5.82637e-06	Cup000016g015970.1	-1.09089	3.89987e-13	1.29143e-11
Cup000012g012429.1	1.02817	0.000108241	0.000635529	Cup000088g038150.1	-1.0902	4.62789e-11	1.10149e-09
Cup000024g020641.A	1.02809	6.29352e-10	1.21907e-08	Cup000069g036160.1	-1.08969	6.18543e-14	2.29584e-12
Cup000021g019225.1	1.02719	3.18887e-10	6.57847e-09	Cup000093g038782.1	-1.08944	0.000291117	0.001517
Cup000016g015505.1	1.02704	0.000485402	0.00235539	Cup000003g003128.1	-1.08775	0.000394109	0.00195678
Cup000001g000763.1	1.02703	1.40864e-09	2.51377e-08	Cup000035g026850.1	-1.08723	9.41952e-06	7.31771e-05
Cup000011g012009.1	1.02567	3.47125e-14	1.34615e-12	Cup000094g038851.A	-1.08704	0.00544167	0.0184795
Cup000011g011218.1	1.02537	1.13447e-11	3.00134e-10	Cup000024g020783.1	-1.08632	1.02736e-07	1.27109e-06
Cup000024g020900.A	1.02512	0.0167944	0.0467587	Cup000265g043891.1	-1.0862	1.04975e-14	4.34528e-13
Cup000172g042726.1	1.02475	0.00211569	0.00829117	Cup000031g024840.1	-1.08476	7.20096e-07	7.37963e-06
Cup000004g004498.1	1.02413	0.000172893	0.00095755	Cup000083g037560.1	-1.08219	8.7978e-05	0.000531806
Cup000033g025589.1	1.02406	1.62113e-16	8.74447e-15	Cup000026g022079.1	-1.07959	7.353e-06	5.88271e-05
Cup000010g010970.1	1.02396	8.28518e-09	1.29204e-07	Cup000022g019647.1	-1.07749	2.06003e-21	2.04297e-19
Cup000061g034749.1	1.02371	0.004452	0.0156898	Cup000028g023244.1	-1.07665	1.77688e-05	0.000128694
Cup000008g008553.1	1.02358	1.78101e-06	1.67468e-05	Cup000042g029508.1	-1.07552	1.46915e-09	2.6193e-08
Cup000027g022516.1	1.02305	4.79773e-20	3.93765e-18	Cup000006g006209.1	-1.07456	0.000166676	0.000928517
Cup000033g025617.1	1.02273	0.00880283	0.0276592	Cup000028g023017.1	-1.07222	0.00123401	0.00521907
Cup000040g028767.1	1.02218	0.00259879	0.00992253	Cup000032g025098.1	-1.07189	4.72333e-10	9.41748e-09
Cup000054g033394.1	1.022	0.00126619	0.00533513	Cup000104g039852.A	-1.07047	0.000107309	0.000630642
Cup000026g021912.1	1.02189	4.3156e-10	8.65895e-09	Cup000029g023755.1	-1.0704	2.66795e-14	1.05177e-12
Cup000027g022731.1	1.02184	2.38619e-06	2.15538e-05	Cup000049g032117.1	-1.07013	0.00102727	0.00446888
Cup000055g033612.1	1.02179	2.5638e-18	1.80138e-16	Cup000032g025331.1	-1.06939	2.42084e-05	0.000169891
Cup000044g030203.1	1.02097	6.70396e-09	1.06731e-07	Cup000003g003138.1	-1.06815	1.96584e-07	2.27236e-06
Cup000031g024587.1	1.02096	3.49756e-08	4.83287e-07	Cup000041g028978.1	-1.0681	0.000315766	0.001625
Cup000015g015226.1	1.02093	6.84503e-17	3.914e-15	Cup000055g033470.1	-1.06762	2.71981e-06	2.43364e-05
Cup000169g042633.1	1.02076	2.77798e-05	0.000192068	Cup000092g038571.1	-1.06691	1.62749e-08	2.39483e-07
Cup000025g021718.1	1.02034	3.6537e-06	3.15224e-05	Cup000017g016830.1	-1.0666	5.30744e-05	0.000341531
Cup000035g026539.1	1.01933	0.00604056	0.0201154	Cup000043g030012.A	-1.0663	0.0103507	0.0316453
Cup000041g028983.1	1.01919	2.76265e-06	2.46387e-05	Cup000026g022212.1	-1.06605	0.00198227	0.00785197
Cup000034g026394.1	1.01832	5.33268e-13	1.73276e-11	Cup000008g008875.1	-1.06473	4.09331e-09	6.77745e-08
Cup000047g031554.1	1.01816	4.97771e-14	1.89561e-12	Cup000001g001133.1	-1.06452	6.24688e-06	5.07453e-05
Cup000022g019775.1	1.0173	1.39457e-16	7.63047e-15	Cup000011g011812.A	-1.06428	7.7741e-07	7.90319e-06
Cup000001g000877.1	1.01639	5.73745e-11	1.33881e-09	Cup000042g029670.A	-1.06426	5.88822e-06	4.81605e-05
Cup000011g011213.1	1.01611	8.9208e-16	4.28942e-14	Cup000015g015054.1	-1.06425	4.03829e-06	3.43733e-05
Cup000052g032774.1	1.01601	1.0717e-14	4.42651e-13	Cup000051g032607.1	-1.0631	1.11236e-06	1.09516e-05
Cup000015g015219.1	1.01511	0.00582701	0.0195304	Cup000017g016964.1	-1.063	3.25721e-06	2.84237e-05
Cup000060g034349.1	1.01503	4.09137e-17	2.40443e-15	Cup000104g039724.1	-1.06239	1.58825e-11	4.10894e-10
Cup000133g041239.1	1.01462	2.2452e-08	3.22161e-07	Cup000134g041266.A	-1.06074	1.61093e-05	0.000117885
Cup000027g022540.1	1.01442	4.27845e-07	4.6e-06	Cup000049g032131.1	-1.06073	0.00692757	0.0225677
Cup000281g044004.1	1.01378	0.000939358	0.00413652	Cup000038g027743.1	-1.0605	3.81278e-12	1.08681e-10
Cup000017g016652.1	1.01314	0.0104945	0.0320029	Cup000034g026230.1	-1.0603	0.00491051	0.0170112
Cup000062g034837.1	1.013	5.01257e-05	0.000325637	Cup000066g035678.A	-1.05939	0.0043015	0.0152381
Cup000019g017805.1	1.01298	0.00122356	0.00518653	Cup000012g012705.1	-1.05927	3.29886e-19	2.47297e-17
Cup000015g015271.A	1.01215	1.28007e-11	3.37121e-10	Cup000003g003435.A	-1.05803	1.97775e-10	4.21706e-09
Cup000001g001090.A	1.01154	4.86656e-14	1.857e-12	Cup000092g038613.1	-1.05787	0.000376549	0.00188378
Cup000038g028005.1	1.01152	7.5194e-09	1.18285e-07	Cup000089g038237.1	-1.05748	2.87698e-10	5.9739e-09
Cup000071g036298.1	1.0113	1.44381e-17	9.04329e-16	Cup000020g018475.1	-1.05748	5.77844e-05	0.000367248
Cup000051g032581.1	1.01125	9.72519e-07	9.66983e-06	Cup000007g007732.1	-1.05741	0.000159587	0.000895315
Cup000029g023383.1	1.01118	0.000161097	0.000902193	Cup000029g023465.1	-1.05717	8.04279e-08	1.023e-06
Cup000063g035080.1	1.00982	7.91914e-05	0.000484694	Cup000005g005979.A	-1.05684	1.3692e-05	0.00010184
Cup000252g043817.1	1.00741	3.39196e-06	2.94511e-05	Cup006874g046891.1	-1.05659	0.00380678	0.0137542
Cup000003g002658.1	1.00737	2.50698e-10	5.22841e-09	Cup000013g013621.1	-1.05652	1.54207e-14	6.19464e-13
Cup000007g007639.1	1.00732	1.07605e-16	6.02622e-15	Cup000012g012352.A	-1.05633	2.65153e-07	2.97511e-06
Cup000053g033172.1	1.00665	1.56834e-11	4.06296e-10	Cup000009g009637.1	-1.056	3.13106e-23	3.89664e-21
Cup000102g039529.1	1.00636	3.42315e-07	3.7503e-06	Cup000032g025389.1	-1.05585	0.000144345	0.000819463
Cup000011g011995.1	1.00628	0.00803725	0.0255531	Cup000086g037907.1	-1.05496	1.37329e-07	1.63942e-06
Cup000015g014938.1	1.00618	1.7182e-07	2.01704e-06	Cup000013g013423.1	-1.05486	1.35536e-06	1.30869e-05
Cup000022g020108.A	1.0055	1.46347e-16	7.96168e-15	Cup000022g020123.A	-1.05369	6.27117e-08	8.20682e-07
Cup000148g041900.1	1.00473	0.00443524	0.0156449	Cup000105g039870.1	-1.05306	0.00165244	0.00670875
Cup000046g031295.1	1.00403	2.49753e-16	1.32099e-14	Cup000008g008175.1	-1.05222	0.00535467	0.0182394
Cup000013g013329.1	1.00388	1.10367e-17	7.09965e-16	Cup000003g002889.1	-1.051	5.51244e-06	4.5399e-05
Cup000025g021316.1	1.00342	1.99753e-09	3.48944e-08	Cup000006g006828.1	-1.04966	6.99274e-10	1.34223e-08
Cup000018g017184.1	1.00292	3.63383e-15	1.60166e-13	Cup000021g019490.1	-1.04964	2.77582e-05	0.000191988
Cup000551g044850.1	1.00285	5.03714e-05	0.000327011	Cup000032g025452.1	-1.04863	2.86208e-09	4.88761e-08
Cup000016g015476.1	1.00209	0.00249714	0.0095805	Cup000062g034958.1	-1.04847	0.000752326	0.0034295
Cup000040g028603.1	1.00197	0.000271207	0.00142732	Cup000089g038214.1	-1.04818	1.72646e-09	3.04949e-08
Cup000028g023144.1	1.00184	0.00050567	0.00243393	Cup000010g010741.1	-1.04791	1.39743e-11	3.66003e-10
Cup000101g039491.1	1.00128	7.20952e-08	9.2817e-07	Cup000032g025333.1	-1.04769	0.000854948	0.00381332
Cup000138g041418.1	1.00076	2.35778e-07	2.6707e-06	Cup000014g014594.1	-1.04714	0.00102325	0.0044534
Cup000043g029861.1	1.00062	0.000499462	0.00240905	Cup000009g009069.1	-1.047	0.004911	0.0170112
Cup000025g021621.1	1.00032	8.96532e-05	0.000540731	Cup000019g018137.1	-1.04619	0.000527259	0.00251997
				Cup000037g027529.1	-1.0461	1.28933e-06	1.25128e-05
				Cup000071g036367.1	-1.04589	4.3714e-08	5.94114e-07
				Cup000079g037190.1	-1.04497	0.000541656	0.00257648
				Cup000130g041064.1	-1.04313	0.000782715	0.00354259
				Cup000006g006748.1	-1.0428	0.00196428	0.00778883
				Cup000031g024611.1	-1.04253	0.00349052	0.0127764
				Cup000024g020798.1	-1.04097	1.70911e-07	2.00883e-06
				Cup000706g045093.A	-1.04094	0.000131036	0.000751522
				Cup000022g019636.1	-1.04079	2.48523e-05	0.000173912
				Cup000003g003213.1	-1.04037	1.71746e-20	1.52103e-18
				Cup000033g025916.1	-1.03998	3.92122e-05	0.000260789
				Cup000006g006303.1	-1.03956	0.000117475	0.000681549
				Cup000003g002864.A	-1.03943	0.000334145	0.00170712
				Cup000064g035154.1	-1.03938	0.0127478	0.0374119
				Cup000020g018426.1	-1.03641	1.59761e-13	5.57145e-12
				Cup000026g022390.1	-1.03602	3.08179e-08	4.28011e-07
				Cup000013g013123.1	-1.03579	2.11583e-07	2.42696e-06
				Cup000064g035159.1	-1.03522	0.0168838	0.0469663
				Cup000065g035438.1	-1.03371	4.43059e-11	1.05718e-09
				Cup000019g018275.1	-1.03331	1.63963e-08	2.41082e-07
				Cup000024g021113.1	-1.03313	1.20532e-12	3.70766e-11
				Cup000008g008530.1	-1.03293	2.50915e-13	8.57752e-12
				Cup000006g006611.1	-1.03279	5.94219e-05	0.000376273
				Cup000032g025361.1	-1.03266	6.30813e-05	0.000396544
				Cup000032g025083.1	-1.03205	1.07102e-05	8.17695e-05
				Cup000031g024578.1	-1.02991	7.99917e-12	2.1513e-10
				Cup000011g011930.1	-1.02938	0.00938299	0.0291407
				Cup000018g017161.1	-1.02869	0.000112316	0.000655815
				Cup000018g017258.1	-1.02685	5.08635e-10	1.00675e-08
				Cup000133g041202.1	-1.02623	0.00832476	0.0263571
				Cup000010g010372.A	-1.02595	0.000218586	0.00118107
				Cup000024g020824.1	-1.02542	1.26636e-07	1.52323e-06
				Cup000014g014589.A	-1.02481	0.000392878	0.00195168
				Cup000022g019642.1	-1.02465	3.56758e-05	0.000240036
				Cup000037g027473.1	-1.02464	0.00290149	0.0109098
				Cup000072g036498.1	-1.02358	1.36397e-07	1.63034e-06
				Cup000083g037426.1	-1.02233	0.00143768	0.00595106
				Cup000002g002312.1	-1.02041	1.1973e-09	2.1837e-08
				Cup000025g021613.1	-1.01985	5.20439e-05	0.000336149
				Cup000027g022605.1	-1.01968	9.80639e-06	7.57806e-05
				Cup000013g013879.1	-1.0195	0.000657498	0.00304831
				Cup000037g027347.1	-1.01923	0.00623931	0.0206567
				Cup000004g004336.1	-1.01866	0.00404721	0.0144638
				Cup000005g005014.1	-1.01786	2.79549e-05	0.000193138
				Cup000005g005713.1	-1.01758	3.05392e-06	2.68962e-05
				Cup000008g008178.A	-1.01686	8.50483e-05	0.000516227
				Cup000003g002601.1	-1.01652	0.00185443	0.007401
				Cup000001g001212.1	-1.01641	0.00462529	0.0162042
				Cup000014g014116.1	-1.01597	0.00350879	0.012831
				Cup000055g033544.1	-1.01565	1.46397e-06	1.40501e-05
				Cup000016g015875.1	-1.01563	0.00472278	0.0164756
				Cup000030g023984.1	-1.01556	0.00068898	0.00317264
				Cup000035g026883.1	-1.01537	4.96112e-09	8.0739e-08
				Cup000004g004651.1	-1.01537	2.35261e-09	4.06988e-08
				Cup000018g017196.1	-1.01507	1.79098e-07	2.09343e-06
				Cup000010g010216.1	-1.01472	1.69902e-08	2.48472e-07
				Cup000004g003793.1	-1.01466	0.000275935	0.0014483
				Cup000005g005722.1	-1.01461	3.9278e-05	0.000261002
				Cup000106g039947.1	-1.01319	1.18042e-06	1.15619e-05
				Cup000004g003670.1	-1.01318	2.03454e-10	4.33329e-09
				Cup000169g042608.1	-1.01314	0.00330745	0.0122215
				Cup000003g002912.1	-1.01235	4.23185e-08	5.75562e-07
				Cup000044g030451.1	-1.01098	0.00334284	0.0123164
				Cup000013g013790.1	-1.01088	2.57143e-05	0.000179219
				Cup000014g014715.1	-1.00942	0.000126636	0.000729805
				Cup000004g004413.1	-1.00802	2.50208e-07	2.81573e-06
				Cup000018g017470.1	-1.00768	5.1829e-06	4.29076e-05
				Cup000051g032616.1	-1.00748	0.00387946	0.013969
				Cup000018g017164.A	-1.00712	1.79751e-09	3.16326e-08
				Cup000028g022862.1	-1.00488	2.22757e-13	7.65616e-12
				Cup000044g030372.A	-1.00479	0.00235922	0.00913046
				Cup000084g037633.1	-1.00381	1.04475e-09	1.92949e-08
				Cup000159g042284.A	-1.0038	0.000775577	0.00351446
				Cup000008g008235.1	-1.00258	0.00090503	0.00400481
				Cup000052g032929.1	-1.00069	9.78628e-06	7.56812e-05
				Cup000033g025668.1	-1.00011	0.0011105	0.00477205

## Sheet: (1) Expressed genes
Gene_ID	SUSCEPTIBLE	RESISTANT	SUSCEPTIBLE			RESISTANT						Expressed genes Overlapped	Expressed genes					Private expressed genes
	Averange_TF_BRs_12DPI	Averange_381_BRs_12DPI	TF_1^BR_12DPI	TF_2^BR_12DPI	TF_3^BR_12DPI	381_1^BR_12DPI	381_2^BR_12DPI	381_3^BR_12DPI				Venn intersection	TF_Expressed Genes	381_Expressed Genes				381_PRIVATI_Expressed Genes	TF_PRIVATI_Expressed Genes
Cup000001g000011.A	0	0	0	0	0	0	0	0				Cup001945g046032.1	Cup000022g019916.A	Cup000035g026922.1				Cup000035g026922.1	Cup000022g019916.A
Cup000001g000019.A	0	0	0	0	0	0	0	0				Cup000098g039332.A	Cup000004g004217.A	Cup001945g046032.1				Cup000033g025951.1	Cup000004g004217.A
Cup000001g000020.1	0	0	0	0	0	0	0	0				Cup000008g008740.A	Cup000388g044429.1	Cup000098g039332.A				Cup000032g025244.1	Cup000388g044429.1
Cup000001g000033.A	0	0	0	0	0	0	0	0				Cup000030g024385.1	Cup000972g045444.A	Cup000033g025951.1				Cup000097g039205.1	Cup000972g045444.A
Cup000001g000046.A	0	0	0	0	0	0	0	0				Cup000003g002601.1	Cup000024g021169.1	Cup000008g008740.A				Cup000022g019965.1	Cup000024g021169.1
Cup000001g000099.1	0	0	0	0	0	0	0	0				Cup000107g040034.1	Cup000052g032994.A	Cup000030g024385.1				Cup000011g011293.1	Cup000052g032994.A
Cup000001g000107.A	0	0	0	0	0	0	0	0				Cup000251g043793.1	Cup000032g025340.1	Cup000003g002601.1				Cup000042g029680.A	Cup000032g025340.1
Cup000001g000112.1	0	0	0	0	0	0	0	0				Cup000017g016649.1	Cup002084g046087.1	Cup000107g040034.1				Cup000012g012234.1	Cup002084g046087.1
Cup000001g000144.A	0	0	0	0	0	0	0	0				Cup000035g026569.A	Cup000042g029581.A	Cup000251g043793.1				Cup000012g012756.1	Cup000042g029581.A
Cup000001g000152.A	0	0	0	0	0	0	0	0				Cup000004g003905.1	Cup000023g020523.1	Cup000017g016649.1				Cup000020g018796.1	Cup000023g020523.1
Cup000001g000167.A	0	0	0	0	0	0	0	0				Cup000391g044444.1	Cup000032g025113.A	Cup000035g026569.A				Cup000021g019445.1	Cup000032g025113.A
Cup000001g000194.1	0	0	0	0	0	0	0	0				Cup000030g024333.1	Cup000006g006492.A	Cup000004g003905.1				Cup000051g032563.1	Cup000006g006492.A
Cup000001g000207.A	0	0	0	0	0	0	0	0				Cup000041g029008.1	Cup002888g046392.1	Cup000391g044444.1				Cup000009g009204.1	Cup002888g046392.1
Cup000001g000223.A	0	0	0	0	0	0	0	0				Cup000013g013740.1	Cup000032g025158.1	Cup000030g024333.1				Cup000020g018584.1	Cup000032g025158.1
Cup000001g000272.A	0	0	0	0	0	0	0	0				Cup000010g010143.1	Cup000032g025481.A	Cup000041g029008.1				Cup000040g028654.A	Cup000032g025481.A
Cup000001g000284.A	0	0	0	0	0	0	0	0				Cup000008g008075.1	Cup000032g025256.A	Cup000013g013740.1				Cup000140g041465.1	Cup000032g025256.A
Cup000001g000298.A	0	0	0	0	0	0	0	0				Cup000013g013635.1	Cup000032g025420.1	Cup000032g025244.1				Cup000019g018236.1	Cup000032g025420.1
Cup000001g000302.1	0	0	0	0	0	0	0	0				Cup000062g034815.1	Cup000012g012833.1	Cup000010g010143.1				Cup000021g019119.1	Cup000012g012833.1
Cup000001g000369.A	0	0	0	0	0	0	0	0				Cup000117g040543.1	Cup000081g037383.A	Cup000008g008075.1				Cup000005g005268.1	Cup000081g037383.A
Cup000001g000401.A	0	0	0	0	0	0	0	0				Cup000003g003349.1	Cup001022g045471.1	Cup000013g013635.1				Cup000009g009343.1	Cup001022g045471.1
Cup000001g000437.1	0	0	0	0	0	0	0	0				Cup000006g006611.1	Cup000007g007695.A	Cup000097g039205.1				Cup000064g035191.1	Cup000007g007695.A
Cup000001g000440.1	0	0	0	0	0	0	0	0				Cup000031g024574.1	Cup000014g014520.1	Cup000062g034815.1				Cup000003g002716.1	Cup000014g014520.1
Cup000001g000447.A	0	0	0	0	0	0	0	0				Cup000062g034830.1	Cup000022g020133.1	Cup000117g040543.1				Cup000122g040746.1	Cup000022g020133.1
Cup000001g000454.A	0	0	0	0	0	0	0	0				Cup000032g025427.1	Cup000008g008405.A	Cup000003g003349.1				Cup000012g012690.A	Cup000008g008405.A
Cup000001g000458.A	0	0	0	0	0	0	0	0				Cup000060g034388.1	Cup000004g003900.1	Cup000022g019965.1				Cup000016g016184.A	Cup000004g003900.1
Cup000001g000463.A	0	0	0	0	0	0	0	0				Cup000026g022465.1	Cup000024g020776.A	Cup000006g006611.1				Cup000046g031254.1	Cup000024g020776.A
Cup000001g000466.A	0	0	0	0	0	0	0	0				Cup000032g025392.1	Cup000032g025213.A	Cup000011g011293.1				Cup000009g009865.1	Cup000032g025213.A
Cup000001g000470.A	0	0	0	0	0	0	0	0				Cup000007g007676.1	Cup000032g025462.1	Cup000031g024574.1				Cup000026g021947.1	Cup000032g025462.1
Cup000001g000471.A	0	0	0	0	0	0	0	0				Cup000098g039265.1	Cup000172g042723.1	Cup000062g034830.1				Cup000003g003423.1	Cup000172g042723.1
Cup000001g000484.1	0	0	0	0	0	0	0	0				Cup000039g028274.1	Cup000007g007694.1	Cup000032g025427.1				Cup000033g025955.A	Cup000007g007694.1
Cup000001g000485.A	0	0	0	0	0	0	0	0				Cup000169g042653.1	Cup000016g016027.A	Cup000060g034388.1				Cup000048g031801.1	Cup000016g016027.A
Cup000001g000504.A	0	0	0	0	0	0	0	0				Cup000003g002600.1	Cup000015g015206.1	Cup000026g022465.1				Cup000021g019146.1	Cup000015g015206.1
Cup000001g000507.A	0	0	0	0	0	0	0	0				Cup000195g043242.1	Cup000139g041443.1	Cup000042g029680.A				Cup000015g015219.1	Cup000139g041443.1
Cup000001g000511.A	0	0	0	0	0	0	0	0				Cup000150g041945.A	Cup000024g020792.1	Cup000012g012234.1				Cup000026g022290.1	Cup000024g020792.1
Cup000001g000513.A	0	0	0	0	0	0	0	0				Cup000146g041798.1	Cup000968g045439.1	Cup000032g025392.1				Cup000025g021301.A	Cup000968g045439.1
Cup000001g000517.A	0	0	0	0	0	0	0	0				Cup000009g009694.1	Cup000100g039363.A	Cup000007g007676.1				Cup000097g039217.1	Cup000100g039363.A
Cup000001g000535.A	0	0	0	0	0	0	0	0				Cup000004g003882.1	Cup000025g021650.1	Cup000012g012756.1				Cup000095g038972.1	Cup000025g021650.1
Cup000001g000540.A	0	0	0	0	0	0	0	0				Cup000014g014300.1	Cup000051g032490.1	Cup000098g039265.1				Cup000048g031936.1	Cup000051g032490.1
Cup000001g000541.A	0	0	0	0	0	0	0	0				Cup000004g003910.1	Cup000032g025103.A	Cup000020g018796.1				Cup000040g028532.1	Cup000032g025103.A
Cup000001g000544.A	0	0	0	0	0	0	0	0				Cup000002g002164.1	Cup000014g014216.A	Cup000039g028274.1				Cup000011g011767.1	Cup000014g014216.A
Cup000001g000548.A	0	0	0	0	0	0	0	0				Cup000039g028225.1	Cup000122g040722.1	Cup000169g042653.1				Cup000016g015998.1	Cup000122g040722.1
Cup000001g000549.A	0	0	0	0	0	0	0	0				Cup000007g007275.1	Cup000086g037890.1	Cup000003g002600.1				Cup000010g010853.1	Cup000086g037890.1
Cup000001g000557.A	0	0	0	0	0	0	0	0				Cup000170g042683.1	Cup000024g021088.1	Cup000195g043242.1				Cup000035g026539.1	Cup000024g021088.1
Cup000001g000558.1	0	0	0	0	0	0	0	0				Cup000030g024022.1	Cup000032g025220.A	Cup000150g041945.A				Cup000153g042058.1	Cup000032g025220.A
Cup000001g000559.1	0	0	0	0	0	0	0	0				Cup000082g037388.1	Cup000060g034439.A	Cup000146g041798.1				Cup000010g010326.1	Cup000060g034439.A
Cup000001g000564.A	0	0	0	0	0	0	0	0				Cup000057g034074.1	Cup000010g010427.1	Cup000009g009694.1				Cup000003g002794.1	Cup000010g010427.1
Cup000001g000571.A	0	0	0	0	0	0	0	0				Cup000028g023328.1	Cup000067g035919.1	Cup000004g003882.1				Cup000013g013435.A	Cup000067g035919.1
Cup000001g000572.A	0	0	0	0	0	0	0	0				Cup000005g005539.1	Cup000010g011004.1	Cup000014g014300.1				Cup000005g005018.1	Cup000010g011004.1
Cup000001g000573.A	0	0	0	0	0	0	0	0				Cup000148g041881.1	Cup000048g031654.1	Cup000004g003910.1				Cup000042g029453.1	Cup000048g031654.1
Cup000001g000583.1	0	0	0	0	0	0	0	0				Cup000011g012018.1	Cup000048g031653.A	Cup000021g019445.1				Cup000039g028343.1	Cup000048g031653.A
Cup000001g000593.1	0	0	0	0	0	0	0	0				Cup000097g039185.1	Cup000023g020244.1	Cup000002g002164.1				Cup000814g045251.1	Cup000023g020244.1
Cup000001g000605.1	0	0	0	0	0	0	0	0				Cup000001g001071.A	Cup000161g042326.A	Cup000039g028225.1				Cup000186g043063.1	Cup000161g042326.A
Cup000001g000606.A	0	0	0	0	0	0	0	0				Cup000034g026323.1	Cup000001g000692.1	Cup000007g007275.1				Cup000003g003236.1	Cup000001g000692.1
Cup000001g000609.A	0	0	0	0	0	0	0	0				Cup000013g013564.1	Cup000018g017456.1	Cup000170g042683.1				Cup000038g027672.1	Cup000018g017456.1
Cup000001g000610.1	0	0	0	0	0	0	0	0				Cup000013g013299.1	Cup000032g025477.A	Cup000030g024022.1				Cup000008g008591.1	Cup000032g025477.A
Cup000001g000613.A	0	0	0	0	0	0	0	0				Cup000081g037303.1	Cup000003g002638.1	Cup000051g032563.1				Cup000041g029255.1	Cup000003g002638.1
Cup000001g000617.1	0	0	0	0	0	0	0	0				Cup000009g009280.1	Cup000024g021183.A	Cup000009g009204.1				Cup000016g016197.1	Cup000024g021183.A
Cup000001g000619.A	0	0	0	0	0	0	0	0				Cup000008g008557.1	Cup000002g002447.1	Cup000082g037388.1				Cup000003g002909.1	Cup000002g002447.1
Cup000001g000625.A	0	0	0	0	0	0	0	0				Cup000018g017560.1	Cup000012g012763.A	Cup000057g034074.1				Cup000062g034823.1	Cup000012g012763.A
Cup000001g000636.A	0	0	0	0	0	0	0	0				Cup000002g001613.1	Cup000180g042922.1	Cup000020g018584.1				Cup000076g036912.1	Cup000180g042922.1
Cup000001g000639.A	0	0	0	0	0	0	0	0				Cup000026g022267.1	Cup000008g008320.1	Cup000040g028654.A				Cup000024g020751.1	Cup000008g008320.1
Cup000001g000641.A	0	0	0	0	0	0	0	0				Cup000010g010578.1	Cup000019g018103.1	Cup000028g023328.1				Cup000009g009698.A	Cup000019g018103.1
Cup000001g000643.1	0	0	0	0	0	0	0	0				Cup000005g005692.A	Cup000014g014586.1	Cup000140g041465.1				Cup000060g034373.1	Cup000014g014586.1
Cup000001g000662.1	0	0	0	0	0	0	0	0				Cup000003g003385.1	Cup000197g043300.A	Cup000005g005539.1				Cup000086g038043.A	Cup000197g043300.A
Cup000001g000673.A	0	0	0	0	0	0	0	0				Cup000025g021615.1	Cup000029g023659.1	Cup000148g041881.1				Cup000034g026455.1	Cup000029g023659.1
Cup000001g000677.A	0	0	0	0	0	0	0	0				Cup000007g007156.A	Cup003335g046484.1	Cup000011g012018.1				Cup000007g007800.1	Cup003335g046484.1
Cup000001g000682.1	0	0	0	0	0	0	0	0				Cup000026g022247.1	Cup000057g033940.1	Cup000019g018236.1				Cup000009g009311.1	Cup000057g033940.1
Cup000001g000695.A	0	0	0	0	0	0	0	0				Cup000009g009004.1	Cup000005g005675.A	Cup000021g019119.1				Cup000006g006087.1	Cup000005g005675.A
Cup000001g000702.1	0	0	0	0	0	0	0	0				Cup000316g044149.1	Cup000008g008843.1	Cup000005g005268.1				Cup000009g010073.1	Cup000008g008843.1
Cup000001g000704.A	0	0	0	0	0	0	0	0				Cup000009g009073.1	Cup000026g022133.1	Cup000097g039185.1				Cup000146g041833.1	Cup000026g022133.1
Cup000001g000717.A	0	0	0	0	0	0	0	0				Cup000033g025699.1	Cup000038g028143.1	Cup000001g001071.A				Cup000034g026384.1	Cup000038g028143.1
Cup000001g000720.1	0	0	0	0	0	0	0	0				Cup000001g000912.1	Cup000001g001110.1	Cup000034g026323.1				Cup000014g014245.1	Cup000001g001110.1
Cup000001g000723.A	0	0	0	0	0	0	0	0				Cup000010g010312.1	Cup000024g021112.A	Cup000009g009343.1				Cup000043g029888.1	Cup000024g021112.A
Cup000001g000738.A	0	0	0	0	0	0	0	0				Cup000003g002619.1	Cup000065g035474.1	Cup000064g035191.1				Cup000013g013940.1	Cup000065g035474.1
Cup000001g000743.A	0	0	0	0	0	0	0	0				Cup004515g046669.A	Cup000064g035159.1	Cup000003g002716.1				Cup000024g020740.A	Cup000064g035159.1
Cup000001g000751.1	0	0	0	0	0	0	0	0				Cup000013g013118.1	Cup000064g035301.1	Cup000013g013564.1				Cup000492g044732.A	Cup000064g035301.1
Cup000001g000761.A	0	0	0	0	0	0	0	0				Cup000020g018765.A	Cup000008g008054.1	Cup000122g040746.1				Cup000016g015941.1	Cup000008g008054.1
Cup000001g000814.A	0	0	0	0	0	0	0	0				Cup000022g020029.1	Cup000032g025186.1	Cup000012g012690.A				Cup000005g005720.1	Cup000032g025186.1
Cup000001g000815.1	0	0	0	0	0	0	0	0				Cup000024g020725.1	Cup000066g035616.1	Cup000013g013299.1				Cup000010g010379.1	Cup000066g035616.1
Cup000001g000822.1	0	0	0	0	0	0	0	0				Cup000048g031807.1	Cup000025g021477.1	Cup000081g037303.1				Cup000001g001122.1	Cup000025g021477.1
Cup000001g000823.1	0	0	0	0	0	0	0	0				Cup000010g010410.1	Cup000068g036008.1	Cup000009g009280.1				Cup000010g011101.1	Cup000068g036008.1
Cup000001g000830.A	0	0	0	0	0	0	0	0				Cup000136g041365.1	Cup000161g042315.1	Cup000008g008557.1				Cup000105g039868.1	Cup000161g042315.1
Cup000001g000892.1	0	0	0	0	0	0	0	0				Cup000142g041597.1	Cup000029g023641.1	Cup000018g017560.1				Cup000029g023735.1	Cup000029g023641.1
Cup000001g000897.1	0	0	0	0	0	0	0	0				Cup000086g038020.A	Cup000051g032440.1	Cup000002g001613.1				Cup000009g008986.1	Cup000051g032440.1
Cup000001g000968.A	0	0	0	0	0	0	0	0				Cup000004g004588.1	Cup000032g025185.1	Cup000026g022267.1				Cup000014g014203.1	Cup000032g025185.1
Cup000001g000992.A	0	0	0	0	0	0	0	0				Cup000007g007723.A	Cup000043g030088.1	Cup000010g010578.1				Cup000102g039518.1	Cup000043g030088.1
Cup000001g001030.1	0	0	0	0	0	0	0	0				Cup000481g044691.1	Cup000012g012683.1	Cup000005g005692.A				Cup000020g018520.1	Cup000012g012683.1
Cup000001g001067.1	0	0	0	0	0	0	0	0				Cup000033g025934.A	Cup000050g032204.1	Cup000003g003385.1				Cup000011g011524.1	Cup000050g032204.1
Cup000001g001077.1	0	0	0	0	0	0	0	0				Cup000010g010160.1	Cup000002g002574.1	Cup000025g021615.1				Cup000038g027903.1	Cup000002g002574.1
Cup000001g001091.A	0	0	0	0	0	0	0	0				Cup000054g033231.1	Cup000008g008567.A	Cup000007g007156.A				Cup000004g003933.1	Cup000008g008567.A
Cup000001g001118.1	0	0	0	0	0	0	0	0				Cup000042g029639.A	Cup000128g041000.1	Cup000026g022247.1				Cup000031g024950.1	Cup000128g041000.1
Cup000001g001140.A	0	0	0	0	0	0	0	0				Cup000007g007431.A	Cup000196g043275.1	Cup000009g009004.1				Cup000035g026674.1	Cup000196g043275.1
Cup000001g001192.1	0	0	0	0	0	0	0	0				Cup000013g013072.1	Cup000032g025444.1	Cup000316g044149.1				Cup000017g016492.1	Cup000032g025444.1
Cup000001g001206.1	0	0	0	0	0	0	0	0				Cup000042g029737.1	Cup000008g008083.1	Cup000009g009073.1				Cup000033g025719.1	Cup000008g008083.1
Cup000001g001225.A	0	0	0	0	0	0	0	0				Cup000058g034119.1	Cup000058g034088.1	Cup000016g016184.A				Cup000017g016493.1	Cup000058g034088.1
Cup000001g001228.A	0	0	0	0	0	0	0	0				Cup000026g021951.1	Cup000003g003440.1	Cup000046g031254.1				Cup000006g006072.A	Cup000003g003440.1
Cup000001g001234.1	0	0	0	0	0	0	0	0				Cup000030g024442.A	Cup000033g025613.1	Cup000033g025699.1				Cup000044g030247.1	Cup000033g025613.1
Cup000001g001238.1	0	0	0	0	0	0	0	0				Cup000105g039859.1	Cup000175g042814.1	Cup000001g000912.1				Cup000005g005569.1	Cup000175g042814.1
Cup000001g001240.A	0	0	0	0	0	0	0	0				Cup000030g024098.1	Cup000009g009035.1	Cup000010g010312.1				Cup000054g033289.1	Cup000009g009035.1
Cup000001g001246.A	0	0	0	0	0	0	0	0				Cup000072g036404.1	Cup002005g046046.1	Cup000003g002619.1				Cup000049g032103.1	Cup002005g046046.1
Cup000001g001250.A	0	0	0	0	0	0	0	0				Cup000086g037888.1	Cup000066g035844.A	Cup000009g009865.1				Cup000014g014636.1	Cup000066g035844.A
Cup000001g001257.A	0	0	0	0	0	0	0	0				Cup000037g027520.1	Cup000003g002668.A	Cup000026g021947.1				Cup000031g024926.1	Cup000003g002668.A
Cup000001g001262.A	0	0	0	0	0	0	0	0				Cup000132g041152.A	Cup000001g000353.1	Cup000003g003423.1				Cup000015g015041.A	Cup000001g000353.1
Cup000001g001263.A	0	0	0	0	0	0	0	0				Cup000011g011444.1	Cup000011g011989.A	Cup000033g025955.A				Cup000169g042644.A	Cup000011g011989.A
Cup000001g001264.A	0	0	0	0	0	0	0	0				Cup000140g041508.1	Cup000139g041448.1	Cup004515g046669.A				Cup000028g023079.1	Cup000139g041448.1
Cup000001g001265.A	0	0	0	0	0	0	0	0				Cup000033g026013.1	Cup000050g032226.1	Cup000013g013118.1				Cup000017g016377.1	Cup000050g032226.1
Cup000001g001287.A	0	0	0	0	0	0	0	0				Cup000036g027200.1	Cup000003g002661.1	Cup000048g031801.1				Cup000004g004202.1	Cup000003g002661.1
Cup000001g001308.A	0	0	0	0	0	0	0	0				Cup000905g045355.1	Cup000018g017633.1	Cup000020g018765.A				Cup000016g015467.A	Cup000018g017633.1
Cup000001g001311.1	0	0	0	0	0	0	0	0				Cup000014g014348.1	Cup000022g020137.A	Cup000022g020029.1				Cup000045g030734.A	Cup000022g020137.A
Cup000001g001325.1	0	0	0	0	0	0	0	0				Cup000069g036069.1	Cup000007g007051.1	Cup000024g020725.1				Cup000017g016640.1	Cup000007g007051.1
Cup000001g001330.A	0	0	0	0	0	0	0	0				Cup000007g007819.1	Cup000060g034319.1	Cup000048g031807.1				Cup000018g017724.A	Cup000060g034319.1
Cup000001g001333.A	0	0	0	0	0	0	0	0				Cup000090g038295.A	Cup000008g008672.1	Cup000010g010410.1				Cup000027g022727.1	Cup000008g008672.1
Cup000001g001335.1	0	0	0	0	0	0	0	0				Cup000013g013632.1	Cup000083g037532.1	Cup000136g041365.1				Cup000056g033768.1	Cup000083g037532.1
Cup000001g001341.A	0	0	0	0	0	0	0	0				Cup000042g029771.A	Cup000012g012382.1	Cup000142g041597.1				Cup000006g006804.1	Cup000012g012382.1
Cup000001g001348.A	0	0	0	0	0	0	0	0				Cup000038g027964.1	Cup000005g005224.1	Cup000086g038020.A				Cup000003g003374.1	Cup000005g005224.1
Cup000001g001349.A	0	0	0	0	0	0	0	0				Cup000018g017221.1	Cup000008g008093.1	Cup000004g004588.1				Cup000003g002945.1	Cup000008g008093.1
Cup000001g001351.1	0	0	0	0	0	0	0	0				Cup000032g025373.A	Cup000014g014781.1	Cup000021g019146.1				Cup000117g040539.1	Cup000014g014781.1
Cup000001g001352.A	0	0	0	0	0	0	0	0				Cup000020g018591.1	Cup000168g042531.1	Cup000007g007723.A				Cup000005g005632.1	Cup000168g042531.1
Cup000001g001355.A	0	0	0	0	0	0	0	0				Cup000086g037989.1	Cup000101g039510.A	Cup000481g044691.1				Cup000005g005237.1	Cup000101g039510.A
Cup000001g001365.A	0	0	0	0	0	0	0	0				Cup000159g042266.1	Cup000028g022951.1	Cup000015g015219.1				Cup000052g032752.1	Cup000028g022951.1
Cup000001g001368.A	0	0	0	0	0	0	0	0				Cup000077g036984.1	Cup002868g046386.1	Cup000026g022290.1				Cup000197g043283.1	Cup002868g046386.1
Cup000001g001370.1	0	0	0	0	0	0	0	0				Cup000014g014712.1	Cup000001g000439.1	Cup000033g025934.A				Cup000011g011959.1	Cup000001g000439.1
Cup000001g001371.A	0	0	0	0	0	0	0	0				Cup000045g030849.1	Cup000007g008036.A	Cup000010g010160.1				Cup000025g021638.1	Cup000007g008036.A
Cup000001g001375.A	0	0	0	0	0	0	0	0				Cup000083g037523.1	Cup000046g031258.A	Cup000054g033231.1				Cup000004g004613.1	Cup000046g031258.A
Cup000001g001381.A	0	0	0	0	0	0	0	0				Cup000560g044862.1	Cup000034g026230.1	Cup000042g029639.A				Cup000003g003410.A	Cup000034g026230.1
Cup000001g001385.A	0	0	0	0	0	0	0	0				Cup000055g033477.1	Cup000031g024611.1	Cup000007g007431.A				Cup000045g030624.1	Cup000031g024611.1
Cup000001g001388.1	0	0	0	0	0	0	0	0				Cup000169g042608.1	Cup000015g015069.1	Cup000025g021301.A				Cup000034g026387.1	Cup000015g015069.1
Cup000001g001403.A	0	0	0	0	0	0	0	0				Cup000019g017890.1	Cup000035g026788.1	Cup000013g013072.1				Cup000003g002930.1	Cup000035g026788.1
Cup000001g001405.A	0	0	0	0	0	0	0	0				Cup000039g028390.1	Cup000009g009903.1	Cup000042g029737.1				Cup000498g044757.A	Cup000009g009903.1
Cup000001g001429.1	0	0	0	0	0	0	0	0				Cup000024g020999.1	Cup000001g000174.1	Cup000058g034119.1				Cup000004g004881.1	Cup000001g000174.1
Cup000001g001442.A	0	0	0	0	0	0	0	0				Cup000001g000874.1	Cup000044g030147.1	Cup000026g021951.1				Cup000084g037745.A	Cup000044g030147.1
Cup000001g001451.A	0	0	0	0	0	0	0	0				Cup000039g028425.1	Cup000149g041920.1	Cup000097g039217.1				Cup000950g045413.A	Cup000149g041920.1
Cup000001g001452.A	0	0	0	0	0	0	0	0				Cup000091g038427.1	Cup000129g041012.A	Cup000030g024442.A				Cup000005g005011.1	Cup000129g041012.A
Cup000001g001460.A	0	0	0	0	0	0	0	0				Cup000037g027603.1	Cup000041g029125.A	Cup000095g038972.1				Cup000055g033463.1	Cup000041g029125.A
Cup000001g001468.1	0	0	0	0	0	0	0	0				Cup000010g010795.1	Cup000052g032908.1	Cup000105g039859.1				Cup000013g013181.1	Cup000052g032908.1
Cup000001g001472.A	0	0	0	0	0	0	0	0				Cup000004g004737.1	Cup000048g031837.1	Cup000030g024098.1				Cup000265g043898.1	Cup000048g031837.1
Cup000002g001476.A	0	0	0	0	0	0	0	0				Cup000010g010963.1	Cup000002g002549.1	Cup000048g031936.1				Cup000041g029228.1	Cup000002g002549.1
Cup000002g001481.1	0	0	0	0	0	0	0	0				Cup000009g009906.1	Cup000001g000351.1	Cup000072g036404.1				Cup000021g019498.1	Cup000001g000351.1
Cup000002g001487.A	0	0	0	0	0	0	0	0				Cup000010g010333.1	Cup000014g014553.1	Cup000086g037888.1				Cup000042g029561.1	Cup000014g014553.1
Cup000002g001504.1	0	0	0	0	0	0	0	0				Cup000019g018177.1	Cup000122g040735.1	Cup000040g028532.1				Cup000009g009135.1	Cup000122g040735.1
Cup000002g001568.A	0	0	0	0	0	0	0	0				Cup000066g035593.1	Cup000042g029722.1	Cup000037g027520.1				Cup000500g044763.1	Cup000042g029722.1
Cup000002g001569.1	0	0	0	0	0	0	0	0				Cup000053g033119.1	Cup000206g043377.1	Cup000132g041152.A				Cup000013g013000.1	Cup000206g043377.1
Cup000002g001596.1	0	0	0	0	0	0	0	0				Cup000033g026003.1	Cup000005g004899.1	Cup000011g011767.1				Cup000009g009265.1	Cup000005g004899.1
Cup000002g001621.A	0	0	0	0	0	0	0	0				Cup000032g025137.1	Cup000030g024372.1	Cup000016g015998.1				Cup000018g017504.1	Cup000030g024372.1
Cup000002g001658.1	0	0	0	0	0	0	0	0				Cup000003g003390.1	Cup000080g037214.1	Cup000010g010853.1				Cup000063g035109.1	Cup000080g037214.1
Cup000002g001666.A	0	0	0	0	0	0	0	0				Cup000004g003735.1	Cup000001g001120.1	Cup000011g011444.1				Cup000001g001092.1	Cup000001g001120.1
Cup000002g001695.1	0	0	0	0	0	0	0	0				Cup000834g045276.1	Cup000067g035944.1	Cup000035g026539.1				Cup000009g009935.1	Cup000067g035944.1
Cup000002g001706.1	0	0	0	0	0	0	0	0				Cup000014g014224.1	Cup000007g007317.1	Cup000153g042058.1				Cup000030g024167.A	Cup000007g007317.1
Cup000002g001711.A	0	0	0	0	0	0	0	0				Cup000003g003223.1	Cup000032g025114.1	Cup000140g041508.1				Cup000011g011830.A	Cup000032g025114.1
Cup000002g001771.A	0	0	0	0	0	0	0	0				Cup000060g034326.A	Cup000029g023887.A	Cup000010g010326.1				Cup000033g025981.A	Cup000029g023887.A
Cup000002g001780.A	0	0	0	0	0	0	0	0				Cup000053g033010.A	Cup000003g002679.1	Cup000033g026013.1				Cup000035g026683.1	Cup000003g002679.1
Cup000002g001793.1	0	0	0	0	0	0	0	0				Cup000039g028439.1	Cup000008g008363.1	Cup000036g027200.1				Cup000056g033858.1	Cup000008g008363.1
Cup000002g001796.A	0	0	0	0	0	0	0	0				Cup000056g033834.1	Cup000770g045178.1	Cup000905g045355.1				Cup000093g038725.1	Cup000770g045178.1
Cup000002g001799.A	0	0	0	0	0	0	0	0				Cup000004g004291.1	Cup000032g025091.1	Cup000014g014348.1				Cup000022g020073.A	Cup000032g025091.1
Cup000002g001810.A	0	0	0	0	0	0	0	0				Cup000095g038920.1	Cup000037g027533.1	Cup000069g036069.1				Cup000054g033394.1	Cup000037g027533.1
Cup000002g001817.A	0	0	0	0	0	0	0	0				Cup000010g010987.1	Cup000026g022257.1	Cup000003g002794.1				Cup000012g012841.1	Cup000026g022257.1
Cup000002g001819.A	0	0	0	0	0	0	0	0				Cup000001g000334.1	Cup000017g016415.1	Cup000007g007819.1				Cup000038g028030.1	Cup000017g016415.1
Cup000002g001823.A	0	0	0	0	0	0	0	0				Cup000006g006360.1	Cup000014g014658.1	Cup000090g038295.A				Cup000009g009699.1	Cup000014g014658.1
Cup000002g001833.A	0	0	0	0	0	0	0	0				Cup000086g038001.1	Cup000011g011780.A	Cup000013g013435.A				Cup000140g041499.1	Cup000011g011780.A
Cup000002g001835.A	0	0	0	0	0	0	0	0				Cup000054g033359.1	Cup000016g015971.1	Cup000013g013632.1				Cup000019g018089.1	Cup000016g015971.1
Cup000002g001844.A	0	0	0	0	0	0	0	0				Cup000001g000935.1	Cup000030g024451.1	Cup000005g005018.1				Cup000033g025724.1	Cup000030g024451.1
Cup000002g001847.A	0	0	0	0	0	0	0	0				Cup000065g035314.1	Cup000006g006594.1	Cup000042g029771.A				Cup000034g026410.1	Cup000006g006594.1
Cup000002g001851.A	0	0	0	0	0	0	0	0				Cup000003g003268.1	Cup000027g022760.1	Cup000042g029453.1				Cup000012g012222.A	Cup000027g022760.1
Cup000002g001852.1	0	0	0	0	0	0	0	0				Cup000013g013537.1	Cup000050g032205.1	Cup000038g027964.1				Cup000091g038324.1	Cup000050g032205.1
Cup000002g001865.1	0	0	0	0	0	0	0	0				Cup000020g018762.1	Cup000011g011417.1	Cup000018g017221.1				Cup000033g025906.1	Cup000011g011417.1
Cup000002g001868.A	0	0	0	0	0	0	0	0				Cup000056g033822.1	Cup000022g019617.1	Cup000032g025373.A				Cup000051g032416.A	Cup000022g019617.1
Cup000002g001871.A	0	0	0	0	0	0	0	0				Cup000007g007842.1	Cup000005g005232.1	Cup000039g028343.1				Cup000352g044299.1	Cup000005g005232.1
Cup000002g001876.A	0	0	0	0	0	0	0	0				Cup000085g037847.1	Cup004256g046631.A	Cup000814g045251.1				Cup009126g047027.A	Cup004256g046631.A
Cup000002g001878.1	0	0	0	0	0	0	0	0				Cup000005g005477.1	Cup000412g044482.1	Cup000020g018591.1				Cup001233g045637.1	Cup000412g044482.1
Cup000002g001880.A	0	0	0	0	0	0	0	0				Cup000001g001172.1	Cup000034g026413.1	Cup000086g037989.1				Cup000006g006304.A	Cup000034g026413.1
Cup000002g001886.1	0	0	0	0	0	0	0	0				Cup000018g017522.1	Cup000032g025189.1	Cup000159g042266.1				Cup000087g038094.1	Cup000032g025189.1
Cup000002g001891.A	0	0	0	0	0	0	0	0				Cup000051g032346.1	Cup000003g002611.1	Cup000077g036984.1				Cup000122g040725.1	Cup000003g002611.1
Cup000002g001901.A	0	0	0	0	0	0	0	0				Cup000096g039066.1	Cup000025g021753.1	Cup000014g014712.1				Cup000028g023240.1	Cup000025g021753.1
Cup000002g001904.1	0	0	0	0	0	0	0	0				Cup000024g021127.1	Cup000019g018219.1	Cup000045g030849.1				Cup000016g015609.1	Cup000019g018219.1
Cup000002g001908.A	0	0	0	0	0	0	0	0				Cup000008g008584.1	Cup000033g025973.1	Cup000083g037523.1				Cup000070g036254.A	Cup000033g025973.1
Cup000002g001910.A	0	0	0	0	0	0	0	0				Cup000104g039723.A	Cup000001g001046.1	Cup000186g043063.1				Cup000015g015229.1	Cup000001g001046.1
Cup000002g001912.A	0	0	0	0	0	0	0	0				Cup000003g002916.1	Cup000018g017429.1	Cup000560g044862.1				Cup000013g013316.1	Cup000018g017429.1
Cup000002g001914.A	0	0	0	0	0	0	0	0				Cup000022g020064.1	Cup000003g002615.A	Cup000055g033477.1				Cup000043g030110.A	Cup000003g002615.A
Cup000002g001919.1	0	0	0	0	0	0	0	0				Cup000016g015628.1	Cup000030g023952.1	Cup000169g042608.1				Cup000003g003178.1	Cup000030g023952.1
Cup000002g001920.A	0	0	0	0	0	0	0	0				Cup000032g025129.1	Cup000018g017468.A	Cup000019g017890.1				Cup000089g038239.A	Cup000018g017468.A
Cup000002g001923.A	0	0	0	0	0	0	0	0				Cup000010g010687.A	Cup000016g015406.1	Cup000003g003236.1				Cup000022g019808.1	Cup000016g015406.1
Cup000002g001926.A	0	0	0	0	0	0	0	0				Cup000103g039599.1	Cup000001g000096.1	Cup000039g028390.1				Cup000007g007831.1	Cup000001g000096.1
Cup000002g001929.A	0	0	0	0	0	0	0	0				Cup000003g002816.1	Cup000020g018566.1	Cup000038g027672.1				Cup000083g037595.1	Cup000020g018566.1
Cup000002g001931.A	0	0	0	0	0	0	0	0				Cup000024g021121.1	Cup000024g020813.1	Cup000008g008591.1				Cup000007g007664.1	Cup000024g020813.1
Cup000002g001934.A	0	0	0	0	0	0	0	0				Cup000020g018860.1	Cup000066g035627.1	Cup000024g020999.1				Cup000035g026957.1	Cup000066g035627.1
Cup000002g001935.1	0	0	0	0	0	0	0	0				Cup000008g008451.1	Cup000012g012425.1	Cup000001g000874.1				Cup000015g014969.1	Cup000012g012425.1
Cup000002g001938.A	0	0	0	0	0	0	0	0				Cup000002g001604.1	Cup000003g003177.1	Cup000039g028425.1				Cup000052g032921.1	Cup000003g003177.1
Cup000002g001948.1	0	0	0	0	0	0	0	0				Cup000091g038349.1	Cup000013g013655.A	Cup000091g038427.1				Cup000713g045109.1	Cup000013g013655.A
Cup000002g001961.A	0	0	0	0	0	0	0	0				Cup000180g042936.1	Cup000077g036946.1	Cup000041g029255.1				Cup000024g020742.1	Cup000077g036946.1
Cup000002g001964.A	0	0	0	0	0	0	0	0				Cup000018g017614.A	Cup000074g036641.1	Cup000016g016197.1				Cup000058g034121.1	Cup000074g036641.1
Cup000002g001974.1	0	0	0	0	0	0	0	0				Cup000011g011941.1	Cup000026g022297.A	Cup000003g002909.1				Cup000001g000955.A	Cup000026g022297.A
Cup000002g001986.A	0	0	0	0	0	0	0	0				Cup000069g036071.A	Cup006080g046832.1	Cup000062g034823.1				Cup000030g024042.1	Cup006080g046832.1
Cup000002g001994.1	0	0	0	0	0	0	0	0				Cup000026g022428.1	Cup000011g011226.1	Cup000037g027603.1				Cup000007g007338.1	Cup000011g011226.1
Cup000002g001997.1	0	0	0	0	0	0	0	0				Cup000012g012644.A	Cup000046g031023.1	Cup000010g010795.1				Cup000069g036172.A	Cup000046g031023.1
Cup000002g002012.A	0	0	0	0	0	0	0	0				Cup000036g027130.1	Cup000049g032095.1	Cup000004g004737.1				Cup000006g006080.1	Cup000049g032095.1
Cup000002g002025.A	0	0	0	0	0	0	0	0				Cup000656g045020.1	Cup000162g042393.1	Cup000010g010963.1				Cup000006g006536.1	Cup000162g042393.1
Cup000002g002032.1	0	0	0	0	0	0	0	0				Cup000075g036841.1	Cup000032g025347.1	Cup000076g036912.1				Cup000049g032128.1	Cup000032g025347.1
Cup000002g002038.A	0	0	0	0	0	0	0	0				Cup000040g028582.1	Cup000013g013657.1	Cup000009g009906.1				Cup000038g027710.1	Cup000013g013657.1
Cup000002g002051.1	0	0	0	0	0	0	0	0				Cup000168g042582.1	Cup000046g031099.A	Cup000010g010333.1				Cup000020g018984.A	Cup000046g031099.A
Cup000002g002054.A	0	0	0	0	0	0	0	0				Cup000001g000522.1	Cup000013g013158.1	Cup000019g018177.1				Cup000011g011682.A	Cup000013g013158.1
Cup000002g002056.A	0	0	0	0	0	0	0	0				Cup000022g020081.1	Cup000025g021741.1	Cup000066g035593.1				Cup000016g015748.1	Cup000025g021741.1
Cup000002g002057.A	0	0	0	0	0	0	0	0				Cup000025g021438.A	Cup000019g018137.1	Cup000053g033119.1				Cup000011g012008.1	Cup000019g018137.1
Cup000002g002078.1	0	0	0	0	0	0	0	0				Cup000074g036654.1	Cup000008g008628.1	Cup000033g026003.1				Cup000551g044850.1	Cup000008g008628.1
Cup000002g002104.1	0	0	0	0	0	0	0	0				Cup000109g040217.1	Cup000008g008535.1	Cup000032g025137.1				Cup000001g000148.1	Cup000008g008535.1
Cup000002g002123.1	0	0	0	0	0	0	0	0				Cup000001g000318.A	Cup000024g021086.1	Cup000003g003390.1				Cup000019g017935.1	Cup000024g021086.1
Cup000002g002143.1	0	0	0	0	0	0	0	0				Cup000007g007108.1	Cup000024g020752.1	Cup000004g003735.1				Cup000071g036306.A	Cup000024g020752.1
Cup000002g002149.A	0	0	0	0	0	0	0	0				Cup000010g010301.1	Cup000032g025331.1	Cup000834g045276.1				Cup000015g015022.1	Cup000032g025331.1
Cup000002g002150.1	0	0	0	0	0	0	0	0				Cup000034g026362.1	Cup000032g025148.1	Cup000014g014224.1				Cup000033g025760.A	Cup000032g025148.1
Cup000002g002154.1	0	0	0	0	0	0	0	0				Cup000023g020265.1	Cup000025g021648.1	Cup000024g020751.1				Cup000004g004599.1	Cup000025g021648.1
Cup000002g002169.A	0	0	0	0	0	0	0	0				Cup000011g011714.1	Cup000072g036466.1	Cup000003g003223.1				Cup000012g012834.1	Cup000072g036466.1
Cup000002g002174.A	0	0	0	0	0	0	0	0				Cup000003g002666.1	Cup000005g005497.1	Cup000060g034326.A				Cup000034g026182.1	Cup000005g005497.1
Cup000002g002220.1	0	0	0	0	0	0	0	0				Cup000010g010398.A	Cup000056g033675.A	Cup000053g033010.A				Cup000030g024255.1	Cup000056g033675.A
Cup000002g002221.1	0	0	0	0	0	0	0	0				Cup000043g029864.1	Cup000094g038832.1	Cup000039g028439.1				Cup000097g039125.1	Cup000094g038832.1
Cup000002g002223.A	0	0	0	0	0	0	0	0				Cup000012g012977.A	Cup000001g000443.1	Cup000009g009698.A				Cup000536g044819.1	Cup000001g000443.1
Cup000002g002237.A	0	0	0	0	0	0	0	0				Cup000872g045324.1	Cup000005g005335.A	Cup000060g034373.1				Cup000055g033604.1	Cup000005g005335.A
Cup000002g002251.A	0	0	0	0	0	0	0	0				Cup002690g046316.A	Cup000022g019641.1	Cup000056g033834.1				Cup000009g009852.1	Cup000022g019641.1
Cup000002g002271.1	0	0	0	0	0	0	0	0				Cup000052g032750.A	Cup000020g018893.1	Cup000004g004291.1				Cup000008g008662.1	Cup000020g018893.1
Cup000002g002298.1	0	0	0	0	0	0	0	0				Cup000005g005556.1	Cup000001g000697.1	Cup000086g038043.A				Cup000056g033669.1	Cup000001g000697.1
Cup000002g002299.A	0	0	0	0	0	0	0	0				Cup000044g030504.1	Cup000051g032394.1	Cup000034g026455.1				Cup000013g013643.A	Cup000051g032394.1
Cup000002g002329.1	0	0	0	0	0	0	0	0				Cup000017g016856.1	Cup000015g014983.1	Cup000095g038920.1				Cup000081g037360.A	Cup000015g014983.1
Cup000002g002341.1	0	0	0	0	0	0	0	0				Cup000066g035814.1	Cup000094g038817.A	Cup000007g007800.1				Cup000009g009368.A	Cup000094g038817.A
Cup000002g002345.A	0	0	0	0	0	0	0	0				Cup000040g028583.1	Cup000038g027942.1	Cup000009g009311.1				Cup000009g009961.1	Cup000038g027942.1
Cup000002g002349.A	0	0	0	0	0	0	0	0				Cup000051g032371.1	Cup000014g014526.1	Cup000010g010987.1				Cup000010g010555.A	Cup000014g014526.1
Cup000002g002355.A	0	0	0	0	0	0	0	0				Cup000129g041004.1	Cup000032g025306.A	Cup000001g000334.1				Cup000024g021102.1	Cup000032g025306.A
Cup000002g002358.1	0	0	0	0	0	0	0	0				Cup000153g042096.1	Cup000051g032634.1	Cup000006g006360.1				Cup000009g009484.A	Cup000051g032634.1
Cup000002g002366.A	0	0	0	0	0	0	0	0				Cup000006g006573.1	Cup000023g020317.1	Cup000086g038001.1				Cup000004g004663.A	Cup000023g020317.1
Cup000002g002377.A	0	0	0	0	0	0	0	0				Cup000007g007043.1	Cup000073g036536.A	Cup000054g033359.1				Cup000023g020326.1	Cup000073g036536.A
Cup000002g002383.1	0	0	0	0	0	0	0	0				Cup000051g032625.1	Cup010685g047102.A	Cup000001g000935.1				Cup000013g013039.1	Cup010685g047102.A
Cup000002g002384.A	0	0	0	0	0	0	0	0				Cup000490g044730.1	Cup000092g038614.1	Cup000065g035314.1				Cup000004g003774.1	Cup000092g038614.1
Cup000002g002386.1	0	0	0	0	0	0	0	0				Cup000053g033159.A	Cup000018g017118.1	Cup000006g006087.1				Cup000142g041582.1	Cup000018g017118.1
Cup000002g002389.A	0	0	0	0	0	0	0	0				Cup000067g035921.1	Cup000007g007752.1	Cup000003g003268.1				Cup000020g018459.1	Cup000007g007752.1
Cup000002g002392.A	0	0	0	0	0	0	0	0				Cup000005g005599.A	Cup000032g025147.1	Cup000013g013537.1				Cup000013g013622.1	Cup000032g025147.1
Cup000002g002394.A	0	0	0	0	0	0	0	0				Cup000020g018738.1	Cup000011g011231.1	Cup000020g018762.1				Cup000004g003668.1	Cup000011g011231.1
Cup000002g002396.A	0	0	0	0	0	0	0	0				Cup000018g017470.1	Cup000002g002064.1	Cup000056g033822.1				Cup000038g028065.1	Cup000002g002064.1
Cup000002g002400.A	0	0	0	0	0	0	0	0				Cup000032g025335.1	Cup000094g038883.A	Cup000007g007842.1				Cup000025g021874.1	Cup000094g038883.A
Cup000002g002401.1	0	0	0	0	0	0	0	0				Cup000222g043573.1	Cup000067g035880.1	Cup000009g010073.1				Cup000041g029121.1	Cup000067g035880.1
Cup000002g002424.A	0	0	0	0	0	0	0	0				Cup000057g033949.1	Cup000051g032616.1	Cup000085g037847.1				Cup000001g001267.A	Cup000051g032616.1
Cup000002g002427.A	0	0	0	0	0	0	0	0				Cup000049g032090.1	Cup001052g045492.1	Cup000146g041833.1				Cup000008g008614.1	Cup001052g045492.1
Cup000002g002433.A	0	0	0	0	0	0	0	0				Cup000013g013771.1	Cup002347g046175.1	Cup000005g005477.1				Cup000014g014306.1	Cup002347g046175.1
Cup000002g002434.A	0	0	0	0	0	0	0	0				Cup000015g015384.A	Cup000003g002598.1	Cup000001g001172.1				Cup000021g019231.1	Cup000003g002598.1
Cup000002g002435.1	0	0	0	0	0	0	0	0				Cup000131g041135.1	Cup000044g030243.1	Cup000034g026384.1				Cup000015g014995.1	Cup000044g030243.1
Cup000002g002438.1	0	0	0	0	0	0	0	0				Cup000046g031336.1	Cup000070g036264.1	Cup000018g017522.1				Cup000027g022556.1	Cup000070g036264.1
Cup000002g002442.A	0	0	0	0	0	0	0	0				Cup000073g036540.1	Cup000083g037426.1	Cup000051g032346.1				Cup000001g000960.1	Cup000083g037426.1
Cup000002g002446.1	0	0	0	0	0	0	0	0				Cup000008g008576.1	Cup000022g020110.1	Cup000014g014245.1				Cup000016g015594.1	Cup000022g020110.1
Cup000002g002454.A	0	0	0	0	0	0	0	0				Cup000383g044405.A	Cup000010g010794.1	Cup000096g039066.1				Cup000083g037437.1	Cup000010g010794.1
Cup000002g002462.A	0	0	0	0	0	0	0	0				Cup000006g006876.A	Cup000046g031056.A	Cup000024g021127.1				Cup000035g026675.1	Cup000046g031056.A
Cup000002g002467.1	0	0	0	0	0	0	0	0				Cup000107g040018.1	Cup000035g026834.1	Cup000008g008584.1				Cup000007g007656.1	Cup000035g026834.1
Cup000002g002471.A	0	0	0	0	0	0	0	0				Cup000068g035978.1	Cup000010g010431.A	Cup000043g029888.1				Cup001018g045469.1	Cup000010g010431.A
Cup000002g002478.1	0	0	0	0	0	0	0	0				Cup000056g033824.1	Cup000008g008625.1	Cup000013g013940.1				Cup000064g035269.1	Cup000008g008625.1
Cup000002g002479.1	0	0	0	0	0	0	0	0				Cup000035g026980.A	Cup000247g043748.1	Cup000104g039723.A				Cup000005g005573.1	Cup000247g043748.1
Cup000002g002482.A	0	0	0	0	0	0	0	0				Cup000003g002686.1	Cup000014g014121.1	Cup000003g002916.1				Cup000052g032987.A	Cup000014g014121.1
Cup000002g002486.1	0	0	0	0	0	0	0	0				Cup000032g025359.1	Cup000017g016838.1	Cup000022g020064.1				Cup000175g042823.1	Cup000017g016838.1
Cup000002g002490.1	0	0	0	0	0	0	0	0				Cup000024g020713.A	Cup000005g005504.1	Cup000016g015628.1				Cup000018g017203.1	Cup000005g005504.1
Cup000002g002497.A	0	0	0	0	0	0	0	0				Cup000004g004257.1	Cup000028g023207.1	Cup000032g025129.1				Cup000077g037046.1	Cup000028g023207.1
Cup000002g002503.A	0	0	0	0	0	0	0	0				Cup000026g022221.1	Cup000071g036358.1	Cup000010g010687.A				Cup000108g040188.1	Cup000071g036358.1
Cup000002g002512.A	0	0	0	0	0	0	0	0				Cup000114g040370.1	Cup000009g009119.A	Cup000103g039599.1				Cup000041g029231.1	Cup000009g009119.A
Cup000002g002517.1	0	0	0	0	0	0	0	0				Cup000071g036312.1	Cup000003g003078.A	Cup000003g002816.1				Cup000196g043271.1	Cup000003g003078.A
Cup000002g002518.A	0	0	0	0	0	0	0	0				Cup000003g003165.1	Cup000209g043453.1	Cup000024g020740.A				Cup000014g014629.1	Cup000209g043453.1
Cup000002g002522.A	0	0	0	0	0	0	0	0				Cup000041g029268.1	Cup000003g003204.1	Cup000024g021121.1				Cup000025g021621.1	Cup000003g003204.1
Cup000002g002525.A	0	0	0	0	0	0	0	0				Cup000026g022268.1	Cup000018g017052.1	Cup000492g044732.A				Cup000028g022899.1	Cup000018g017052.1
Cup000002g002540.A	0	0	0	0	0	0	0	0				Cup000083g037560.1	Cup000208g043439.1	Cup000020g018860.1				Cup000063g035080.1	Cup000208g043439.1
Cup000002g002548.1	0	0	0	0	0	0	0	0				Cup000003g003131.1	Cup000006g006902.A	Cup000016g015941.1				Cup000024g020685.1	Cup000006g006902.A
Cup000002g002553.1	0	0	0	0	0	0	0	0				Cup000039g028356.1	Cup000008g008547.1	Cup000005g005720.1				Cup000040g028658.A	Cup000008g008547.1
Cup000002g002557.A	0	0	0	0	0	0	0	0				Cup000005g004886.1	Cup000046g031038.1	Cup000008g008451.1				Cup000022g019802.1	Cup000046g031038.1
Cup000002g002560.A	0	0	0	0	0	0	0	0				Cup000013g013303.1	Cup000022g020057.1	Cup000002g001604.1				Cup000008g008292.1	Cup000022g020057.1
Cup000002g002570.A	0	0	0	0	0	0	0	0				Cup000046g031203.1	Cup000074g036760.1	Cup000091g038349.1				Cup000020g018835.1	Cup000074g036760.1
Cup000002g002577.A	0	0	0	0	0	0	0	0				Cup000001g000913.1	Cup000018g017204.A	Cup000180g042936.1				Cup000017g016300.1	Cup000018g017204.A
Cup000002g002578.1	0	0	0	0	0	0	0	0				Cup000020g018492.1	Cup000003g003420.1	Cup000010g010379.1				Cup000091g038331.1	Cup000003g003420.1
Cup000002g002579.A	0	0	0	0	0	0	0	0				Cup000130g041091.1	Cup000019g017778.1	Cup000018g017614.A				Cup000003g003045.A	Cup000019g017778.1
Cup000002g002581.1	0	0	0	0	0	0	0	0				Cup000108g040148.1	Cup000017g016818.1	Cup000011g011941.1				Cup000062g034963.1	Cup000017g016818.1
Cup000003g002608.1	0	0	0	0	0	0	0	0				Cup000026g021940.1	Cup000008g008411.1	Cup000069g036071.A				Cup000018g017461.1	Cup000008g008411.1
Cup000003g002623.A	0	0	0	0	0	0	0	0				Cup000041g029278.A	Cup000016g015759.1	Cup000001g001122.1				Cup000042g029489.1	Cup000016g015759.1
Cup000003g002626.A	0	0	0	0	0	0	0	0				Cup000119g040576.1	Cup000005g005582.1	Cup000026g022428.1				Cup000045g030860.1	Cup000005g005582.1
Cup000003g002629.A	0	0	0	0	0	0	0	0				Cup000003g003210.1	Cup000011g011913.1	Cup000012g012644.A				Cup000009g009188.1	Cup000011g011913.1
Cup000003g002655.1	0	0	0	0	0	0	0	0				Cup000027g022723.1	Cup000009g009333.1	Cup000036g027130.1				Cup000064g035272.1	Cup000009g009333.1
Cup000003g002706.A	0	0	0	0	0	0	0	0				Cup000003g003246.1	Cup000006g006651.1	Cup000656g045020.1				Cup000017g016675.1	Cup000006g006651.1
Cup000003g002713.1	0	0	0	0	0	0	0	0				Cup000007g007088.1	Cup000001g001193.1	Cup000075g036841.1				Cup000002g002002.1	Cup000001g001193.1
Cup000003g002747.A	0	0	0	0	0	0	0	0				Cup000039g028492.1	Cup000066g035743.1	Cup000040g028582.1				Cup000003g002694.1	Cup000066g035743.1
Cup000003g002769.1	0	0	0	0	0	0	0	0				Cup000012g012656.1	Cup000041g029415.A	Cup000168g042582.1				Cup000003g002946.1	Cup000041g029415.A
Cup000003g002786.A	0	0	0	0	0	0	0	0				Cup000026g022258.1	Cup000030g023978.1	Cup000001g000522.1				Cup000009g009565.1	Cup000030g023978.1
Cup000003g002795.A	0	0	0	0	0	0	0	0				Cup000021g019423.1	Cup000919g045377.1	Cup000022g020081.1				Cup000018g017062.1	Cup000919g045377.1
Cup000003g002819.1	0	0	0	0	0	0	0	0				Cup000020g018588.1	Cup000073g036548.1	Cup000025g021438.A				Cup000097g039139.A	Cup000073g036548.1
Cup000003g002830.A	0	0	0	0	0	0	0	0				Cup000066g035735.1	Cup000013g013280.1	Cup000074g036654.1				Cup000002g001583.1	Cup000013g013280.1
Cup000003g002839.1	0	0	0	0	0	0	0	0				Cup000030g024102.1	Cup000032g025450.1	Cup000010g011101.1				Cup000016g015505.1	Cup000032g025450.1
Cup000003g002846.A	0	0	0	0	0	0	0	0				Cup000017g016489.A	Cup000073g036549.1	Cup000105g039868.1				Cup000047g031444.A	Cup000073g036549.1
Cup000003g002857.1	0	0	0	0	0	0	0	0				Cup000214g043520.1	Cup000017g016343.1	Cup000109g040217.1				Cup000063g035108.1	Cup000017g016343.1
Cup000003g002863.A	0	0	0	0	0	0	0	0				Cup000029g023541.1	Cup000132g041180.1	Cup000001g000318.A				Cup000202g043334.1	Cup000132g041180.1
Cup000003g002869.A	0	0	0	0	0	0	0	0				Cup000001g000843.1	Cup000038g027922.1	Cup000007g007108.1				Cup000026g021924.1	Cup000038g027922.1
Cup000003g002956.A	0	0	0	0	0	0	0	0				Cup000025g021796.1	Cup000051g032617.1	Cup000010g010301.1				Cup000008g008418.A	Cup000051g032617.1
Cup000003g002959.A	0	0	0	0	0	0	0	0				Cup000006g006332.1	Cup000016g015401.1	Cup000034g026362.1				Cup000029g023396.1	Cup000016g015401.1
Cup000003g002961.A	0	0	0	0	0	0	0	0				Cup000013g013724.1	Cup000111g040256.1	Cup000029g023735.1				Cup000013g013563.1	Cup000111g040256.1
Cup000003g002962.A	0	0	0	0	0	0	0	0				Cup000014g014210.1	Cup000050g032217.A	Cup000009g008986.1				Cup000020g019062.A	Cup000050g032217.A
Cup000003g002966.A	0	0	0	0	0	0	0	0				Cup000006g006064.1	Cup000024g021210.1	Cup000023g020265.1				Cup000031g024806.1	Cup000024g021210.1
Cup000003g002969.A	0	0	0	0	0	0	0	0				Cup000010g010409.1	Cup000051g032465.1	Cup000011g011714.1				Cup000020g018774.1	Cup000051g032465.1
Cup000003g002979.A	0	0	0	0	0	0	0	0				Cup000021g019120.1	Cup000032g025294.1	Cup000003g002666.1				Cup000061g034797.1	Cup000032g025294.1
Cup000003g002986.1	0	0	0	0	0	0	0	0				Cup000013g013060.1	Cup000010g010444.1	Cup000010g010398.A				Cup000003g003403.1	Cup000010g010444.1
Cup000003g002991.1	0	0	0	0	0	0	0	0				Cup000009g009444.1	Cup000182g042991.1	Cup000043g029864.1				Cup000030g024464.1	Cup000182g042991.1
Cup000003g002993.A	0	0	0	0	0	0	0	0				Cup000122g040789.A	Cup000032g025330.1	Cup000012g012977.A				Cup000016g015560.1	Cup000032g025330.1
Cup000003g002996.1	0	0	0	0	0	0	0	0				Cup000004g003951.1	Cup000052g032794.1	Cup000872g045324.1				Cup000007g007190.1	Cup000052g032794.1
Cup000003g002997.1	0	0	0	0	0	0	0	0				Cup000103g039687.1	Cup000503g044770.1	Cup002690g046316.A				Cup000001g000629.A	Cup000503g044770.1
Cup000003g003000.1	0	0	0	0	0	0	0	0				Cup000020g018666.1	Cup000020g018610.1	Cup000052g032750.A				Cup000047g031524.1	Cup000020g018610.1
Cup000003g003003.A	0	0	0	0	0	0	0	0				Cup000014g014541.1	Cup000044g030522.1	Cup000005g005556.1				Cup000025g021699.1	Cup000044g030522.1
Cup000003g003005.A	0	0	0	0	0	0	0	0				Cup000017g016678.1	Cup000012g012420.1	Cup000044g030504.1				Cup000011g012006.1	Cup000012g012420.1
Cup000003g003013.A	0	0	0	0	0	0	0	0				Cup000002g002081.1	Cup001627g045836.1	Cup000017g016856.1				Cup000008g008540.1	Cup001627g045836.1
Cup000003g003014.1	0	0	0	0	0	0	0	0				Cup000135g041335.1	Cup000007g007270.1	Cup000066g035814.1				Cup000007g008008.A	Cup000007g007270.1
Cup000003g003017.A	0	0	0	0	0	0	0	0				Cup000008g008251.A	Cup000008g008145.1	Cup000040g028583.1				Cup000038g027690.1	Cup000008g008145.1
Cup000003g003022.A	0	0	0	0	0	0	0	0				Cup000011g011481.1	Cup000051g032642.1	Cup000051g032371.1				Cup000056g033820.A	Cup000051g032642.1
Cup000003g003026.1	0	0	0	0	0	0	0	0				Cup000120g040674.A	Cup000016g016016.1	Cup000129g041004.1				Cup000342g044267.1	Cup000016g016016.1
Cup000003g003030.A	0	0	0	0	0	0	0	0				Cup000010g010984.1	Cup000097g039194.1	Cup000153g042096.1				Cup000016g015957.1	Cup000097g039194.1
Cup000003g003034.1	0	0	0	0	0	0	0	0				Cup003686g046553.1	Cup000008g008560.1	Cup000006g006573.1				Cup000011g011412.1	Cup000008g008560.1
Cup000003g003040.A	0	0	0	0	0	0	0	0				Cup000040g028726.1	Cup000004g003994.A	Cup000007g007043.1				Cup000004g004015.A	Cup000004g003994.A
Cup000003g003042.A	0	0	0	0	0	0	0	0				Cup000008g008235.1	Cup000031g024580.1	Cup000051g032625.1				Cup000047g031532.1	Cup000031g024580.1
Cup000003g003046.1	0	0	0	0	0	0	0	0				Cup000051g032358.1	Cup000016g015392.A	Cup000490g044730.1				Cup000016g015559.1	Cup000016g015392.A
Cup000003g003050.A	0	0	0	0	0	0	0	0				Cup000141g041566.1	Cup000061g034634.1	Cup000053g033159.A				Cup000032g025515.1	Cup000061g034634.1
Cup000003g003051.A	0	0	0	0	0	0	0	0				Cup000107g040083.1	Cup000030g024097.A	Cup000067g035921.1				Cup000028g023010.1	Cup000030g024097.A
Cup000003g003058.1	0	0	0	0	0	0	0	0				Cup000062g034932.1	Cup000025g021690.1	Cup000005g005599.A				Cup000007g007750.1	Cup000025g021690.1
Cup000003g003059.1	0	0	0	0	0	0	0	0				Cup000001g001288.1	Cup000093g038682.1	Cup000020g018738.1				Cup000003g002875.A	Cup000093g038682.1
Cup000003g003060.1	0	0	0	0	0	0	0	0				Cup000065g035432.1	Cup000089g038195.1	Cup000018g017470.1				Cup000013g012986.1	Cup000089g038195.1
Cup000003g003070.A	0	0	0	0	0	0	0	0				Cup000017g016845.1	Cup000035g026555.1	Cup000014g014203.1				Cup000020g018433.1	Cup000035g026555.1
Cup000003g003079.1	0	0	0	0	0	0	0	0				Cup000021g019200.1	Cup000009g009069.1	Cup000032g025335.1				Cup000033g026033.1	Cup000009g009069.1
Cup000003g003080.A	0	0	0	0	0	0	0	0				Cup000076g036914.1	Cup000041g029225.1	Cup000222g043573.1				Cup000043g030049.1	Cup000041g029225.1
Cup000003g003082.A	0	0	0	0	0	0	0	0				Cup000023g020360.A	Cup000016g015449.1	Cup000057g033949.1				Cup000003g002932.1	Cup000016g015449.1
Cup000003g003084.A	0	0	0	0	0	0	0	0				Cup000169g042610.1	Cup000062g034898.A	Cup000049g032090.1				Cup000108g040161.1	Cup000062g034898.A
Cup000003g003086.A	0	0	0	0	0	0	0	0				Cup000040g028798.1	Cup000022g019677.1	Cup000102g039518.1				Cup000046g031092.1	Cup000022g019677.1
Cup000003g003087.1	0	0	0	0	0	0	0	0				Cup000020g018768.A	Cup000195g043234.1	Cup000013g013771.1				Cup000012g012615.1	Cup000195g043234.1
Cup000003g003110.A	0	0	0	0	0	0	0	0				Cup000159g042284.A	Cup000013g013616.1	Cup000015g015384.A				Cup000021g019464.1	Cup000013g013616.1
Cup000003g003112.A	0	0	0	0	0	0	0	0				Cup000001g000095.A	Cup000020g019084.1	Cup000131g041135.1				Cup000008g008193.1	Cup000020g019084.1
Cup000003g003115.1	0	0	0	0	0	0	0	0				Cup000009g009576.1	Cup000033g025570.1	Cup000046g031336.1				Cup000048g031883.1	Cup000033g025570.1
Cup000003g003118.A	0	0	0	0	0	0	0	0				Cup000022g019661.1	Cup000017g016847.1	Cup000073g036540.1				Cup000094g038912.A	Cup000017g016847.1
Cup000003g003119.1	0	0	0	0	0	0	0	0				Cup000067g035938.1	Cup000095g038922.1	Cup000008g008576.1				Cup000060g034558.1	Cup000095g038922.1
Cup000003g003120.A	0	0	0	0	0	0	0	0				Cup000002g002368.1	Cup000796g045222.A	Cup000020g018520.1				Cup000012g012654.1	Cup000796g045222.A
Cup000003g003124.A	0	0	0	0	0	0	0	0				Cup000015g014987.1	Cup000049g032131.1	Cup000383g044405.A				Cup000054g033267.1	Cup000049g032131.1
Cup000003g003130.A	0	0	0	0	0	0	0	0				Cup000010g010445.1	Cup000016g015549.1	Cup000006g006876.A				Cup000057g034050.A	Cup000016g015549.1
Cup000003g003145.A	0	0	0	0	0	0	0	0				Cup000061g034757.1	Cup000002g001757.1	Cup000107g040018.1				Cup000009g009369.1	Cup000002g001757.1
Cup000003g003156.A	0	0	0	0	0	0	0	0				Cup000031g024779.A	Cup000013g013705.1	Cup000068g035978.1				Cup000004g003866.1	Cup000013g013705.1
Cup000003g003162.1	0	0	0	0	0	0	0	0				Cup000013g013694.1	Cup000042g029713.1	Cup000011g011524.1				Cup000143g041618.1	Cup000042g029713.1
Cup000003g003171.1	0	0	0	0	0	0	0	0				Cup000065g035462.1	Cup000008g008175.1	Cup000056g033824.1				Cup000011g011908.1	Cup000008g008175.1
Cup000003g003180.A	0	0	0	0	0	0	0	0				Cup000012g012245.1	Cup000105g039870.1	Cup000035g026980.A				Cup000083g037550.1	Cup000105g039870.1
Cup000003g003205.A	0	0	0	0	0	0	0	0				Cup000042g029696.1	Cup000028g023071.A	Cup000038g027903.1				Cup000003g003618.A	Cup000028g023071.A
Cup000003g003244.A	0	0	0	0	0	0	0	0				Cup002779g046351.A	Cup000025g021466.1	Cup000003g002686.1				Cup000013g013612.1	Cup000025g021466.1
Cup000003g003251.1	0	0	0	0	0	0	0	0				Cup000133g041199.1	Cup000198g043311.1	Cup000004g003933.1				Cup000042g029767.1	Cup000198g043311.1
Cup000003g003256.1	0	0	0	0	0	0	0	0				Cup000013g013138.1	Cup000007g007160.1	Cup000032g025359.1				Cup000130g041071.A	Cup000007g007160.1
Cup000003g003273.A	0	0	0	0	0	0	0	0				Cup000014g014200.1	Cup000088g038160.1	Cup000024g020713.A				Cup000032g025416.1	Cup000088g038160.1
Cup000003g003285.1	0	0	0	0	0	0	0	0				Cup000002g002111.1	Cup000049g031957.1	Cup000004g004257.1				Cup000012g012356.1	Cup000049g031957.1
Cup000003g003289.1	0	0	0	0	0	0	0	0				Cup000011g011805.A	Cup000013g013772.1	Cup000031g024950.1				Cup000018g017088.A	Cup000013g013772.1
Cup000003g003297.1	0	0	0	0	0	0	0	0				Cup000104g039823.1	Cup000039g028226.1	Cup000035g026674.1				Cup000006g006144.1	Cup000039g028226.1
Cup000003g003308.1	0	0	0	0	0	0	0	0				Cup000143g041661.1	Cup000032g025198.1	Cup000026g022221.1				Cup000025g021749.1	Cup000032g025198.1
Cup000003g003310.A	0	0	0	0	0	0	0	0				Cup000042g029750.1	Cup000018g017528.A	Cup000114g040370.1				Cup000024g020941.A	Cup000018g017528.A
Cup000003g003322.A	0	0	0	0	0	0	0	0				Cup000005g005760.1	Cup000014g014589.A	Cup000071g036312.1				Cup000090g038265.1	Cup000014g014589.A
Cup000003g003345.1	0	0	0	0	0	0	0	0				Cup000041g029096.1	Cup000041g029253.A	Cup000003g003165.1				Cup000060g034559.A	Cup000041g029253.A
Cup000003g003359.1	0	0	0	0	0	0	0	0				Cup000011g011945.1	Cup000037g027283.A	Cup000041g029268.1				Cup000019g018349.1	Cup000037g027283.A
Cup000003g003361.1	0	0	0	0	0	0	0	0				Cup000056g033843.1	Cup000039g028381.1	Cup000026g022268.1				Cup000082g037411.A	Cup000039g028381.1
Cup000003g003372.1	0	0	0	0	0	0	0	0				Cup000102g039526.1	Cup002497g046241.1	Cup000083g037560.1				Cup000097g039202.A	Cup002497g046241.1
Cup000003g003375.1	0	0	0	0	0	0	0	0				Cup000028g023232.1	Cup000035g026632.1	Cup000017g016492.1				Cup000001g001230.A	Cup000035g026632.1
Cup000003g003387.1	0	0	0	0	0	0	0	0				Cup000007g007212.1	Cup000022g019804.1	Cup000003g003131.1				Cup000422g044515.1	Cup000022g019804.1
Cup000003g003395.A	0	0	0	0	0	0	0	0				Cup000029g023761.1	Cup000007g007264.1	Cup000039g028356.1				Cup000007g007244.1	Cup000007g007264.1
Cup000003g003405.1	0	0	0	0	0	0	0	0				Cup000041g029235.1	Cup000025g021708.1	Cup000005g004886.1				Cup000017g016594.1	Cup000025g021708.1
Cup000003g003411.1	0	0	0	0	0	0	0	0				Cup000019g017752.A	Cup000002g002035.1	Cup000033g025719.1				Cup000014g014449.A	Cup000002g002035.1
Cup000003g003471.1	0	0	0	0	0	0	0	0				Cup000134g041254.1	Cup000029g023756.1	Cup000013g013303.1				Cup000044g030175.1	Cup000029g023756.1
Cup000003g003478.1	0	0	0	0	0	0	0	0				Cup000056g033716.A	Cup000006g006093.1	Cup000046g031203.1				Cup001195g045603.1	Cup000006g006093.1
Cup000003g003482.1	0	0	0	0	0	0	0	0				Cup000002g001493.1	Cup000713g045110.1	Cup000001g000913.1					Cup000713g045110.1
Cup000003g003483.A	0	0	0	0	0	0	0	0				Cup000016g015431.1	Cup000018g017374.1	Cup000020g018492.1					Cup000018g017374.1
Cup000003g003486.A	0	0	0	0	0	0	0	0				Cup000037g027448.1	Cup000054g033426.1	Cup000130g041091.1					Cup000054g033426.1
Cup000003g003497.1	0	0	0	0	0	0	0	0				Cup000013g013823.1	Cup000061g034771.1	Cup000108g040148.1					Cup000061g034771.1
Cup000003g003500.A	0	0	0	0	0	0	0	0				Cup000001g000331.1	Cup000072g036494.1	Cup000026g021940.1					Cup000072g036494.1
Cup000003g003509.A	0	0	0	0	0	0	0	0				Cup000074g036684.1	Cup000015g015045.1	Cup000017g016493.1					Cup000015g015045.1
Cup000003g003510.1	0	0	0	0	0	0	0	0				Cup000012g012419.1	Cup000030g024358.1	Cup000041g029278.A					Cup000030g024358.1
Cup000003g003511.A	0	0	0	0	0	0	0	0				Cup000196g043273.1	Cup000021g019216.A	Cup000119g040576.1					Cup000021g019216.A
Cup000003g003513.A	0	0	0	0	0	0	0	0				Cup000024g020701.1	Cup000020g018966.1	Cup000003g003210.1					Cup000020g018966.1
Cup000003g003515.1	0	0	0	0	0	0	0	0				Cup000006g006697.1	Cup000014g014614.1	Cup000027g022723.1					Cup000014g014614.1
Cup000003g003528.A	0	0	0	0	0	0	0	0				Cup000013g013769.1	Cup000030g024307.1	Cup000006g006072.A					Cup000030g024307.1
Cup000003g003530.A	0	0	0	0	0	0	0	0				Cup000065g035425.1	Cup000005g005185.1	Cup000003g003246.1					Cup000005g005185.1
Cup000003g003531.A	0	0	0	0	0	0	0	0				Cup000001g000321.1	Cup000046g031005.A	Cup000007g007088.1					Cup000046g031005.A
Cup000003g003534.A	0	0	0	0	0	0	0	0				Cup000007g007183.1	Cup000006g006362.1	Cup000039g028492.1					Cup000006g006362.1
Cup000003g003535.A	0	0	0	0	0	0	0	0				Cup000043g030063.1	Cup000019g017774.1	Cup000012g012656.1					Cup000019g017774.1
Cup000003g003538.1	0	0	0	0	0	0	0	0				Cup000106g039947.1	Cup000030g024403.1	Cup000026g022258.1					Cup000030g024403.1
Cup000003g003541.A	0	0	0	0	0	0	0	0				Cup000001g000229.1	Cup000066g035783.1	Cup000021g019423.1					Cup000066g035783.1
Cup000003g003549.1	0	0	0	0	0	0	0	0				Cup000035g026868.1	Cup000006g006116.1	Cup000044g030247.1					Cup000006g006116.1
Cup000003g003550.A	0	0	0	0	0	0	0	0				Cup000005g005189.1	Cup000040g028877.1	Cup000005g005569.1					Cup000040g028877.1
Cup000003g003552.1	0	0	0	0	0	0	0	0				Cup000026g022022.1	Cup000009g009717.1	Cup000020g018588.1					Cup000009g009717.1
Cup000003g003556.1	0	0	0	0	0	0	0	0				Cup000008g008121.1	Cup000044g030455.1	Cup000066g035735.1					Cup000044g030455.1
Cup000003g003564.A	0	0	0	0	0	0	0	0				Cup000013g013739.1	Cup000015g014976.1	Cup000054g033289.1					Cup000015g014976.1
Cup000003g003587.A	0	0	0	0	0	0	0	0				Cup000004g003961.1	Cup000009g009065.1	Cup000049g032103.1					Cup000009g009065.1
Cup000003g003589.1	0	0	0	0	0	0	0	0				Cup000032g025382.1	Cup000003g002833.A	Cup000030g024102.1					Cup000003g002833.A
Cup000003g003590.A	0	0	0	0	0	0	0	0				Cup000186g043049.1	Cup000007g007728.1	Cup000017g016489.A					Cup000007g007728.1
Cup000003g003594.A	0	0	0	0	0	0	0	0				Cup000090g038283.1	Cup000024g021072.1	Cup000214g043520.1					Cup000024g021072.1
Cup000003g003595.1	0	0	0	0	0	0	0	0				Cup000002g002044.1	Cup000066g035758.1	Cup000029g023541.1					Cup000066g035758.1
Cup000003g003599.A	0	0	0	0	0	0	0	0				Cup000071g036377.A	Cup000043g030012.A	Cup000001g000843.1					Cup000043g030012.A
Cup000003g003613.A	0	0	0	0	0	0	0	0				Cup000035g026964.1	Cup000656g045021.A	Cup000014g014636.1					Cup000656g045021.A
Cup000003g003616.A	0	0	0	0	0	0	0	0				Cup000132g041151.A	Cup000033g025668.1	Cup000025g021796.1					Cup000033g025668.1
Cup000003g003619.1	0	0	0	0	0	0	0	0				Cup000006g006692.1	Cup000033g025597.1	Cup000031g024926.1					Cup000033g025597.1
Cup000003g003620.1	0	0	0	0	0	0	0	0				Cup000007g007736.1	Cup000066g035605.1	Cup000006g006332.1					Cup000066g035605.1
Cup000003g003621.A	0	0	0	0	0	0	0	0				Cup000017g016416.1	Cup000124g040859.A	Cup000013g013724.1					Cup000124g040859.A
Cup000003g003624.A	0	0	0	0	0	0	0	0				Cup000008g008658.1	Cup000010g010989.1	Cup000014g014210.1					Cup000010g010989.1
Cup000003g003626.A	0	0	0	0	0	0	0	0				Cup000035g026523.A	Cup000025g021871.1	Cup000015g015041.A					Cup000025g021871.1
Cup000003g003627.A	0	0	0	0	0	0	0	0				Cup000153g042099.1	Cup000044g030462.1	Cup000006g006064.1					Cup000044g030462.1
Cup000003g003628.A	0	0	0	0	0	0	0	0				Cup000002g001571.1	Cup000556g044853.A	Cup000010g010409.1					Cup000556g044853.A
Cup000003g003630.A	0	0	0	0	0	0	0	0				Cup000057g034005.1	Cup000021g019165.1	Cup000021g019120.1					Cup000021g019165.1
Cup000003g003631.A	0	0	0	0	0	0	0	0				Cup000011g011954.1	Cup000031g024594.1	Cup000013g013060.1					Cup000031g024594.1
Cup000003g003634.1	0	0	0	0	0	0	0	0				Cup000051g032429.1	Cup000005g005122.1	Cup000009g009444.1					Cup000005g005122.1
Cup000003g003635.1	0	0	0	0	0	0	0	0				Cup000005g005448.1	Cup000138g041421.1	Cup000122g040789.A					Cup000138g041421.1
Cup000003g003637.A	0	0	0	0	0	0	0	0				Cup000021g019426.A	Cup000013g013763.1	Cup000169g042644.A					Cup000013g013763.1
Cup000003g003640.A	0	0	0	0	0	0	0	0				Cup000014g014742.1	Cup000033g025561.1	Cup000004g003951.1					Cup000033g025561.1
Cup000004g003649.A	0	0	0	0	0	0	0	0				Cup000122g040732.1	Cup000016g016114.1	Cup000103g039687.1					Cup000016g016114.1
Cup000004g003675.A	0	0	0	0	0	0	0	0				Cup000041g029302.A	Cup000009g009274.1	Cup000028g023079.1					Cup000009g009274.1
Cup000004g003698.1	0	0	0	0	0	0	0	0				Cup000025g021406.1	Cup000033g025638.A	Cup000020g018666.1					Cup000033g025638.A
Cup000004g003712.A	0	0	0	0	0	0	0	0				Cup000013g013879.1	Cup000013g013708.1	Cup000014g014541.1					Cup000013g013708.1
Cup000004g003714.1	0	0	0	0	0	0	0	0				Cup000007g007353.1	Cup000098g039240.1	Cup000017g016678.1					Cup000098g039240.1
Cup000004g003731.1	0	0	0	0	0	0	0	0				Cup000144g041699.1	Cup000054g033233.1	Cup000002g002081.1					Cup000054g033233.1
Cup000004g003732.A	0	0	0	0	0	0	0	0				Cup000027g022592.1	Cup000173g042775.1	Cup000135g041335.1					Cup000173g042775.1
Cup000004g003740.1	0	0	0	0	0	0	0	0				Cup000022g019676.1	Cup000098g039236.A	Cup000008g008251.A					Cup000098g039236.A
Cup000004g003749.A	0	0	0	0	0	0	0	0				Cup000002g002195.1	Cup000005g004993.1	Cup000017g016377.1					Cup000005g004993.1
Cup000004g003770.1	0	0	0	0	0	0	0	0				Cup000018g017553.1	Cup000002g002269.1	Cup000011g011481.1					Cup000002g002269.1
Cup000004g003786.1	0	0	0	0	0	0	0	0				Cup000010g011001.1	Cup000106g039963.A	Cup000120g040674.A					Cup000106g039963.A
Cup000004g003787.1	0	0	0	0	0	0	0	0				Cup000065g035401.1	Cup000037g027435.1	Cup000010g010984.1					Cup000037g027435.1
Cup000004g003796.A	0	0	0	0	0	0	0	0				Cup000038g028066.1	Cup000026g022059.1	Cup003686g046553.1					Cup000026g022059.1
Cup000004g003797.1	0	0	0	0	0	0	0	0				Cup000016g016039.1	Cup000037g027341.1	Cup000040g028726.1					Cup000037g027341.1
Cup000004g003801.A	0	0	0	0	0	0	0	0				Cup000032g025445.1	Cup000032g025356.1	Cup000008g008235.1					Cup000032g025356.1
Cup000004g003835.1	0	0	0	0	0	0	0	0				Cup000033g026025.1	Cup000013g013136.1	Cup000051g032358.1					Cup000013g013136.1
Cup000004g003854.1	0	0	0	0	0	0	0	0				Cup000069g036192.1	Cup000003g003232.1	Cup000004g004202.1					Cup000003g003232.1
Cup000004g003913.1	0	0	0	0	0	0	0	0				Cup000006g006763.1	Cup000009g009625.1	Cup000141g041566.1					Cup000009g009625.1
Cup000004g003929.A	0	0	0	0	0	0	0	0				Cup000009g009279.1	Cup000024g020875.1	Cup000016g015467.A					Cup000024g020875.1
Cup000004g003959.A	0	0	0	0	0	0	0	0				Cup000049g032026.A	Cup000010g010971.1	Cup000107g040083.1					Cup000010g010971.1
Cup000004g003965.1	0	0	0	0	0	0	0	0				Cup000092g038597.1	Cup000011g011227.1	Cup000062g034932.1					Cup000011g011227.1
Cup000004g003984.A	0	0	0	0	0	0	0	0				Cup000003g002724.1	Cup000031g024945.1	Cup000045g030734.A					Cup000031g024945.1
Cup000004g003993.1	0	0	0	0	0	0	0	0				Cup000006g006271.1	Cup000040g028631.1	Cup000001g001288.1					Cup000040g028631.1
Cup000004g003999.A	0	0	0	0	0	0	0	0				Cup000021g019419.1	Cup000128g040992.1	Cup000065g035432.1					Cup000128g040992.1
Cup000004g004000.A	0	0	0	0	0	0	0	0				Cup000006g006679.1	Cup000046g031216.1	Cup000017g016845.1					Cup000046g031216.1
Cup000004g004006.1	0	0	0	0	0	0	0	0				Cup000049g032133.1	Cup000162g042396.1	Cup000021g019200.1					Cup000162g042396.1
Cup000004g004011.A	0	0	0	0	0	0	0	0				Cup000045g030880.1	Cup000051g032564.1	Cup000076g036914.1					Cup000051g032564.1
Cup000004g004013.1	0	0	0	0	0	0	0	0				Cup000021g019104.A	Cup000252g043815.1	Cup000023g020360.A					Cup000252g043815.1
Cup000004g004019.A	0	0	0	0	0	0	0	0				Cup000074g036763.1	Cup000046g031016.1	Cup000169g042610.1					Cup000046g031016.1
Cup000004g004023.A	0	0	0	0	0	0	0	0				Cup000247g043749.1	Cup000052g032885.1	Cup000040g028798.1					Cup000052g032885.1
Cup000004g004024.A	0	0	0	0	0	0	0	0				Cup000013g013860.1	Cup000034g026437.A	Cup000020g018768.A					Cup000034g026437.A
Cup000004g004027.A	0	0	0	0	0	0	0	0				Cup000009g009686.A	Cup000129g041009.1	Cup000017g016640.1					Cup000129g041009.1
Cup000004g004043.A	0	0	0	0	0	0	0	0				Cup000004g003728.1	Cup000001g001393.A	Cup000159g042284.A					Cup000001g001393.A
Cup000004g004046.A	0	0	0	0	0	0	0	0				Cup000016g015619.1	Cup000012g012503.A	Cup000001g000095.A					Cup000012g012503.A
Cup000004g004053.A	0	0	0	0	0	0	0	0				Cup000016g015491.1	Cup000014g014519.1	Cup000018g017724.A					Cup000014g014519.1
Cup000004g004057.1	0	0	0	0	0	0	0	0				Cup000001g000855.A	Cup000086g038002.1	Cup000009g009576.1					Cup000086g038002.1
Cup000004g004058.1	0	0	0	0	0	0	0	0				Cup000052g032889.1	Cup000130g041058.A	Cup000027g022727.1					Cup000130g041058.A
Cup000004g004061.1	0	0	0	0	0	0	0	0				Cup000024g020811.1	Cup000061g034769.1	Cup000022g019661.1					Cup000061g034769.1
Cup000004g004076.A	0	0	0	0	0	0	0	0				Cup000102g039549.1	Cup000016g015580.1	Cup000056g033768.1					Cup000016g015580.1
Cup000004g004091.A	0	0	0	0	0	0	0	0				Cup000043g030024.A	Cup000074g036685.1	Cup000006g006804.1					Cup000074g036685.1
Cup000004g004094.1	0	0	0	0	0	0	0	0				Cup000044g030477.1	Cup000091g038345.1	Cup000067g035938.1					Cup000091g038345.1
Cup000004g004096.1	0	0	0	0	0	0	0	0				Cup000006g006260.1	Cup000021g019159.1	Cup000002g002368.1					Cup000021g019159.1
Cup000004g004108.1	0	0	0	0	0	0	0	0				Cup000016g015507.1	Cup000006g006785.1	Cup000015g014987.1					Cup000006g006785.1
Cup000004g004114.1	0	0	0	0	0	0	0	0				Cup000004g003934.1	Cup000083g037442.1	Cup000010g010445.1					Cup000083g037442.1
Cup000004g004116.A	0	0	0	0	0	0	0	0				Cup000023g020334.1	Cup000018g017126.1	Cup000061g034757.1					Cup000018g017126.1
Cup000004g004117.A	0	0	0	0	0	0	0	0				Cup000039g028266.1	Cup000004g004049.1	Cup000003g003374.1					Cup000004g004049.1
Cup000004g004119.A	0	0	0	0	0	0	0	0				Cup000016g015561.A	Cup000006g006073.1	Cup000031g024779.A					Cup000006g006073.1
Cup000004g004124.1	0	0	0	0	0	0	0	0				Cup000005g005665.1	Cup000018g017611.1	Cup000013g013694.1					Cup000018g017611.1
Cup000004g004134.1	0	0	0	0	0	0	0	0				Cup000001g001004.1	Cup000020g018917.1	Cup000065g035462.1					Cup000020g018917.1
Cup000004g004137.A	0	0	0	0	0	0	0	0				Cup000002g002238.1	Cup000062g034945.1	Cup000012g012245.1					Cup000062g034945.1
Cup000004g004144.A	0	0	0	0	0	0	0	0				Cup000084g037641.1	Cup000011g011881.1	Cup000042g029696.1					Cup000011g011881.1
Cup000004g004147.1	0	0	0	0	0	0	0	0				Cup000048g031650.1	Cup000022g020152.A	Cup000003g002945.1					Cup000022g020152.A
Cup000004g004148.A	0	0	0	0	0	0	0	0				Cup000001g000129.1	Cup000052g032772.A	Cup002779g046351.A					Cup000052g032772.A
Cup000004g004149.A	0	0	0	0	0	0	0	0				Cup000042g029506.1	Cup000048g031625.1	Cup000133g041199.1					Cup000048g031625.1
Cup000004g004163.A	0	0	0	0	0	0	0	0				Cup000103g039591.A	Cup000041g029037.1	Cup000013g013138.1					Cup000041g029037.1
Cup000004g004166.A	0	0	0	0	0	0	0	0				Cup000044g030256.1	Cup000048g031708.1	Cup000014g014200.1					Cup000048g031708.1
Cup000004g004167.1	0	0	0	0	0	0	0	0				Cup000097g039142.A	Cup000040g028548.1	Cup000002g002111.1					Cup000040g028548.1
Cup000004g004169.1	0	0	0	0	0	0	0	0				Cup000004g003974.1	Cup000004g004367.1	Cup000117g040539.1					Cup000004g004367.1
Cup000004g004172.A	0	0	0	0	0	0	0	0				Cup000013g013197.1	Cup000016g016204.A	Cup000011g011805.A					Cup000016g016204.A
Cup000004g004186.1	0	0	0	0	0	0	0	0				Cup000037g027508.1	Cup000004g003813.A	Cup000104g039823.1					Cup000004g003813.A
Cup000004g004190.A	0	0	0	0	0	0	0	0				Cup000041g029039.1	Cup000065g035376.1	Cup000143g041661.1					Cup000065g035376.1
Cup000004g004191.A	0	0	0	0	0	0	0	0				Cup000002g002173.1	Cup000010g010314.A	Cup000005g005632.1					Cup000010g010314.A
Cup000004g004192.1	0	0	0	0	0	0	0	0				Cup000073g036580.1	Cup000003g003134.1	Cup000042g029750.1					Cup000003g003134.1
Cup000004g004203.A	0	0	0	0	0	0	0	0				Cup000008g008742.1	Cup000038g028074.1	Cup000005g005237.1					Cup000038g028074.1
Cup000004g004204.A	0	0	0	0	0	0	0	0				Cup000132g041171.1	Cup000016g015877.A	Cup000005g005760.1					Cup000016g015877.A
Cup000004g004205.A	0	0	0	0	0	0	0	0				Cup000035g026953.1	Cup000077g036995.1	Cup000041g029096.1					Cup000077g036995.1
Cup000004g004207.A	0	0	0	0	0	0	0	0				Cup000169g042655.1	Cup000052g032934.1	Cup000052g032752.1					Cup000052g032934.1
Cup000004g004212.A	0	0	0	0	0	0	0	0				Cup000085g037848.1	Cup000777g045193.1	Cup000011g011945.1					Cup000777g045193.1
Cup000004g004215.A	0	0	0	0	0	0	0	0				Cup000034g026403.1	Cup000001g000781.1	Cup000197g043283.1					Cup000001g000781.1
Cup000004g004219.A	0	0	0	0	0	0	0	0				Cup000009g009300.A	Cup000013g013117.A	Cup000011g011959.1					Cup000013g013117.A
Cup000004g004236.A	0	0	0	0	0	0	0	0				Cup000018g017572.1	Cup000021g019175.1	Cup000056g033843.1					Cup000021g019175.1
Cup000004g004237.A	0	0	0	0	0	0	0	0				Cup000006g006960.A	Cup000001g001147.1	Cup000102g039526.1					Cup000001g001147.1
Cup000004g004238.A	0	0	0	0	0	0	0	0				Cup000083g037451.1	Cup000130g041045.1	Cup000028g023232.1					Cup000130g041045.1
Cup000004g004243.A	0	0	0	0	0	0	0	0				Cup000034g026385.1	Cup000024g020812.A	Cup000007g007212.1					Cup000024g020812.A
Cup000004g004246.A	0	0	0	0	0	0	0	0				Cup002708g046326.1	Cup000080g037248.1	Cup000029g023761.1					Cup000080g037248.1
Cup000004g004285.A	0	0	0	0	0	0	0	0				Cup000083g037446.1	Cup000016g015399.1	Cup000041g029235.1					Cup000016g015399.1
Cup000004g004294.1	0	0	0	0	0	0	0	0				Cup000013g013896.1	Cup000029g023401.A	Cup000019g017752.A					Cup000029g023401.A
Cup000004g004331.A	0	0	0	0	0	0	0	0				Cup000010g010726.1	Cup000005g005635.A	Cup000134g041254.1					Cup000005g005635.A
Cup000004g004334.1	0	0	0	0	0	0	0	0				Cup000040g028825.A	Cup000020g018933.1	Cup000056g033716.A					Cup000020g018933.1
Cup000004g004337.1	0	0	0	0	0	0	0	0				Cup000004g004260.1	Cup000039g028304.A	Cup000002g001493.1					Cup000039g028304.A
Cup000004g004366.A	0	0	0	0	0	0	0	0				Cup000042g029660.1	Cup000007g007830.1	Cup000016g015431.1					Cup000007g007830.1
Cup000004g004372.1	0	0	0	0	0	0	0	0				Cup000020g018448.1	Cup000005g005133.1	Cup000037g027448.1					Cup000005g005133.1
Cup000004g004376.A	0	0	0	0	0	0	0	0				Cup000029g023375.1	Cup000125g040868.1	Cup000013g013823.1					Cup000125g040868.1
Cup000004g004377.1	0	0	0	0	0	0	0	0				Cup000007g007671.1	Cup000003g002811.1	Cup000001g000331.1					Cup000003g002811.1
Cup000004g004381.1	0	0	0	0	0	0	0	0				Cup000008g008301.1	Cup000006g006257.1	Cup000074g036684.1					Cup000006g006257.1
Cup000004g004454.1	0	0	0	0	0	0	0	0				Cup000024g020798.1	Cup000117g040506.1	Cup000025g021638.1					Cup000117g040506.1
Cup000004g004455.A	0	0	0	0	0	0	0	0				Cup000021g019490.1	Cup000052g032745.1	Cup000004g004613.1					Cup000052g032745.1
Cup000004g004459.A	0	0	0	0	0	0	0	0				Cup000001g000846.1	Cup000051g032635.1	Cup000012g012419.1					Cup000051g032635.1
Cup000004g004465.1	0	0	0	0	0	0	0	0				Cup000024g021051.1	Cup000005g005836.1	Cup000003g003410.A					Cup000005g005836.1
Cup000004g004484.A	0	0	0	0	0	0	0	0				Cup000297g044083.A	Cup000044g030269.1	Cup000196g043273.1					Cup000044g030269.1
Cup000004g004510.A	0	0	0	0	0	0	0	0				Cup000035g026605.1	Cup000104g039718.1	Cup000024g020701.1					Cup000104g039718.1
Cup000004g004516.A	0	0	0	0	0	0	0	0				Cup000062g034951.1	Cup000005g004951.1	Cup000045g030624.1					Cup000005g004951.1
Cup000004g004534.1	0	0	0	0	0	0	0	0				Cup000037g027513.1	Cup000017g016661.1	Cup000006g006697.1					Cup000017g016661.1
Cup000004g004546.1	0	0	0	0	0	0	0	0				Cup000005g005027.A	Cup000025g021668.1	Cup000013g013769.1					Cup000025g021668.1
Cup000004g004564.A	0	0	0	0	0	0	0	0				Cup000023g020562.1	Cup000051g032588.1	Cup000065g035425.1					Cup000051g032588.1
Cup000004g004579.A	0	0	0	0	0	0	0	0				Cup000106g039953.1	Cup000160g042302.1	Cup000001g000321.1					Cup000160g042302.1
Cup000004g004616.A	0	0	0	0	0	0	0	0				Cup000034g026210.1	Cup000027g022570.1	Cup000007g007183.1					Cup000027g022570.1
Cup000004g004624.A	0	0	0	0	0	0	0	0				Cup000033g025923.1	Cup000001g001098.1	Cup000043g030063.1					Cup000001g001098.1
Cup000004g004646.1	0	0	0	0	0	0	0	0				Cup000032g025138.A	Cup000009g009684.1	Cup000106g039947.1					Cup000009g009684.1
Cup000004g004657.1	0	0	0	0	0	0	0	0				Cup000057g034024.1	Cup000024g020764.A	Cup000001g000229.1					Cup000024g020764.A
Cup000004g004669.A	0	0	0	0	0	0	0	0				Cup000083g037508.1	Cup000085g037874.A	Cup000034g026387.1					Cup000085g037874.A
Cup000004g004677.1	0	0	0	0	0	0	0	0				Cup000009g009864.1	Cup000013g013135.1	Cup000003g002930.1					Cup000013g013135.1
Cup000004g004688.1	0	0	0	0	0	0	0	0				Cup000024g020835.A	Cup000054g033364.1	Cup000035g026868.1					Cup000054g033364.1
Cup000004g004693.1	0	0	0	0	0	0	0	0				Cup000158g042227.A	Cup000046g031220.1	Cup000005g005189.1					Cup000046g031220.1
Cup000004g004698.1	0	0	0	0	0	0	0	0				Cup000030g024402.1	Cup000120g040669.1	Cup000498g044757.A					Cup000120g040669.1
Cup000004g004702.A	0	0	0	0	0	0	0	0				Cup000019g018000.A	Cup000120g040641.A	Cup000004g004881.1					Cup000120g040641.A
Cup000004g004703.1	0	0	0	0	0	0	0	0				Cup000056g033746.1	Cup005804g046806.1	Cup000026g022022.1					Cup005804g046806.1
Cup000004g004704.A	0	0	0	0	0	0	0	0				Cup000083g037427.1	Cup000620g044943.1	Cup000084g037745.A					Cup000620g044943.1
Cup000004g004711.1	0	0	0	0	0	0	0	0				Cup000025g021602.A	Cup000022g019709.A	Cup000008g008121.1					Cup000022g019709.A
Cup000004g004719.A	0	0	0	0	0	0	0	0				Cup000035g026994.1	Cup000025g021359.1	Cup000013g013739.1					Cup000025g021359.1
Cup000004g004723.A	0	0	0	0	0	0	0	0				Cup000023g020372.1	Cup000169g042666.1	Cup000004g003961.1					Cup000169g042666.1
Cup000004g004727.A	0	0	0	0	0	0	0	0				Cup000016g015472.1	Cup000037g027343.1	Cup000032g025382.1					Cup000037g027343.1
Cup000004g004728.A	0	0	0	0	0	0	0	0				Cup000054g033380.1	Cup000060g034501.1	Cup000186g043049.1					Cup000060g034501.1
Cup000004g004734.1	0	0	0	0	0	0	0	0				Cup000004g003766.1	Cup000035g027078.1	Cup000090g038283.1					Cup000035g027078.1
Cup000004g004738.A	0	0	0	0	0	0	0	0				Cup000001g001001.A	Cup000002g001573.1	Cup000002g002044.1					Cup000002g001573.1
Cup000004g004742.A	0	0	0	0	0	0	0	0				Cup000046g031265.1	Cup000107g040078.A	Cup000071g036377.A					Cup000107g040078.A
Cup000004g004750.1	0	0	0	0	0	0	0	0				Cup000017g016360.1	Cup000009g009894.1	Cup000035g026964.1					Cup000009g009894.1
Cup000004g004752.1	0	0	0	0	0	0	0	0				Cup001936g046025.1	Cup000105g039902.1	Cup000132g041151.A					Cup000105g039902.1
Cup000004g004762.1	0	0	0	0	0	0	0	0				Cup000035g026962.A	Cup000031g024928.1	Cup000006g006692.1					Cup000031g024928.1
Cup000004g004767.A	0	0	0	0	0	0	0	0				Cup000004g003664.1	Cup000015g015264.1	Cup000007g007736.1					Cup000015g015264.1
Cup000004g004769.1	0	0	0	0	0	0	0	0				Cup000001g000065.1	Cup000037g027473.1	Cup000017g016416.1					Cup000037g027473.1
Cup000004g004770.A	0	0	0	0	0	0	0	0				Cup000013g013667.1	Cup000011g011867.1	Cup000008g008658.1					Cup000011g011867.1
Cup000004g004774.1	0	0	0	0	0	0	0	0				Cup000029g023675.A	Cup000018g017541.1	Cup000950g045413.A					Cup000018g017541.1
Cup000004g004780.1	0	0	0	0	0	0	0	0				Cup000005g005797.1	Cup000012g012709.A	Cup000035g026523.A					Cup000012g012709.A
Cup000004g004782.A	0	0	0	0	0	0	0	0				Cup000040g028558.1	Cup000004g004594.1	Cup000153g042099.1					Cup000004g004594.1
Cup000004g004786.A	0	0	0	0	0	0	0	0				Cup000004g004359.A	Cup000040g028846.1	Cup000002g001571.1					Cup000040g028846.1
Cup000004g004789.1	0	0	0	0	0	0	0	0				Cup000027g022509.1	Cup000045g030843.1	Cup000057g034005.1					Cup000045g030843.1
Cup000004g004794.A	0	0	0	0	0	0	0	0				Cup000009g009219.1	Cup000001g001145.1	Cup000011g011954.1					Cup000001g001145.1
Cup000004g004798.A	0	0	0	0	0	0	0	0				Cup000014g014230.1	Cup000001g001113.A	Cup000051g032429.1					Cup000001g001113.A
Cup000004g004805.A	0	0	0	0	0	0	0	0				Cup000025g021712.1	Cup000170g042686.1	Cup000005g005448.1					Cup000170g042686.1
Cup000004g004813.1	0	0	0	0	0	0	0	0				Cup000055g033573.1	Cup000091g038459.1	Cup000021g019426.A					Cup000091g038459.1
Cup000004g004816.A	0	0	0	0	0	0	0	0				Cup000016g015611.1	Cup000066g035705.1	Cup000014g014742.1					Cup000066g035705.1
Cup000004g004825.1	0	0	0	0	0	0	0	0				Cup000038g027691.1	Cup000034g026255.1	Cup000122g040732.1					Cup000034g026255.1
Cup000004g004826.1	0	0	0	0	0	0	0	0				Cup000007g007824.1	Cup000017g016340.1	Cup000041g029302.A					Cup000017g016340.1
Cup000004g004827.A	0	0	0	0	0	0	0	0				Cup000068g036004.A	Cup000038g027682.1	Cup000025g021406.1					Cup000038g027682.1
Cup000004g004831.A	0	0	0	0	0	0	0	0				Cup001165g045585.1	Cup000010g010201.A	Cup000013g013879.1					Cup000010g010201.A
Cup000004g004835.1	0	0	0	0	0	0	0	0				Cup000002g001638.1	Cup000003g002681.1	Cup000007g007353.1					Cup000003g002681.1
Cup000004g004837.1	0	0	0	0	0	0	0	0				Cup000143g041654.1	Cup000081g037338.1	Cup000144g041699.1					Cup000081g037338.1
Cup000004g004840.1	0	0	0	0	0	0	0	0				Cup000004g004320.1	Cup000035g026900.1	Cup000027g022592.1					Cup000035g026900.1
Cup000004g004842.1	0	0	0	0	0	0	0	0				Cup000003g002705.1	Cup000058g034203.1	Cup000005g005011.1					Cup000058g034203.1
Cup000004g004849.1	0	0	0	0	0	0	0	0				Cup000097g039203.1	Cup000010g010327.1	Cup000055g033463.1					Cup000010g010327.1
Cup000004g004860.A	0	0	0	0	0	0	0	0				Cup000019g018214.1	Cup000006g006784.1	Cup000022g019676.1					Cup000006g006784.1
Cup000004g004862.A	0	0	0	0	0	0	0	0				Cup000091g038445.1	Cup000090g038261.1	Cup000002g002195.1					Cup000090g038261.1
Cup000004g004870.1	0	0	0	0	0	0	0	0				Cup000007g007683.1	Cup000045g030704.1	Cup000013g013181.1					Cup000045g030704.1
Cup000004g004871.1	0	0	0	0	0	0	0	0				Cup000030g024003.1	Cup000007g007638.1	Cup000018g017553.1					Cup000007g007638.1
Cup000004g004878.A	0	0	0	0	0	0	0	0				Cup000029g023424.1	Cup000024g020703.1	Cup000010g011001.1					Cup000024g020703.1
Cup000004g004879.1	0	0	0	0	0	0	0	0				Cup000046g031045.1	Cup000020g018547.1	Cup000065g035401.1					Cup000020g018547.1
Cup000004g004884.A	0	0	0	0	0	0	0	0				Cup000103g039662.1	Cup000057g034007.A	Cup000038g028066.1					Cup000057g034007.A
Cup000005g004888.1	0	0	0	0	0	0	0	0				Cup000032g025468.A	Cup000001g001186.1	Cup000265g043898.1					Cup000001g001186.1
Cup000005g004906.1	0	0	0	0	0	0	0	0				Cup000018g017249.1	Cup000029g023706.1	Cup000016g016039.1					Cup000029g023706.1
Cup000005g004929.1	0	0	0	0	0	0	0	0				Cup000010g010805.1	Cup000029g023709.1	Cup000032g025445.1					Cup000029g023709.1
Cup000005g004941.A	0	0	0	0	0	0	0	0				Cup000010g010346.1	Cup000012g012697.1	Cup000041g029228.1					Cup000012g012697.1
Cup000005g004948.A	0	0	0	0	0	0	0	0				Cup000028g023026.1	Cup000090g038258.1	Cup000033g026025.1					Cup000090g038258.1
Cup000005g004949.A	0	0	0	0	0	0	0	0				Cup000005g005031.1	Cup000013g013669.1	Cup000021g019498.1					Cup000013g013669.1
Cup000005g004967.1	0	0	0	0	0	0	0	0				Cup000054g033255.A	Cup000009g009735.1	Cup000069g036192.1					Cup000009g009735.1
Cup000005g004969.1	0	0	0	0	0	0	0	0				Cup000013g013128.1	Cup000169g042609.1	Cup000006g006763.1					Cup000169g042609.1
Cup000005g005013.1	0	0	0	0	0	0	0	0				Cup000036g027181.1	Cup000044g030277.1	Cup000042g029561.1					Cup000044g030277.1
Cup000005g005017.A	0	0	0	0	0	0	0	0				Cup000002g002052.1	Cup000062g034849.1	Cup000009g009279.1					Cup000062g034849.1
Cup000005g005032.1	0	0	0	0	0	0	0	0				Cup000011g011912.1	Cup000015g015004.A	Cup000049g032026.A					Cup000015g015004.A
Cup000005g005040.A	0	0	0	0	0	0	0	0				Cup000023g020451.1	Cup000023g020369.A	Cup000009g009135.1					Cup000023g020369.A
Cup000005g005048.1	0	0	0	0	0	0	0	0				Cup000055g033509.1	Cup000054g033382.1	Cup000092g038597.1					Cup000054g033382.1
Cup000005g005081.1	0	0	0	0	0	0	0	0				Cup000004g003827.1	Cup000052g032876.1	Cup000003g002724.1					Cup000052g032876.1
Cup000005g005137.1	0	0	0	0	0	0	0	0				Cup000034g026330.1	Cup000009g009640.1	Cup000006g006271.1					Cup000009g009640.1
Cup000005g005141.1	0	0	0	0	0	0	0	0				Cup000162g042389.1	Cup000021g019441.1	Cup000021g019419.1					Cup000021g019441.1
[truncated: 32,822 more rows]

## Sheet: (2) DEGs
UP regulated genes						Down regulated genes						Private expressed DEGs		Overlapped DEGs
[truncated: 3,729 more rows]

[truncated: 3 more sheets: (3) GO annotation, (4) AgriGo Up, (5) AgriGo Down]
